# Supplementary material for: Genome-wide analysis of genetic predisposition to Alzheimer’s disease and related sex disparities
Source: Alzheimers Res Ther. 2019 Jan 12;11:5. doi: 10.1186/s13195-018-0458-8 (PMC6330399; doi:10.1186/s13195-018-0458-8)
Supplement: Supplementary file 2 — Detailed information about the AD-associated SNPs under analysis plan 1 (males and females). (XLSX 72 kb) [file 13195_2018_458_MOESM2_ESM.xlsx]

## Sheet: Replicated Set of SNPs
	Newly Detected SNPs					LOADFS				FHS				CHS				HRS				Summary		Meta-analysis							Meta-analysis (absolute value of coefficients)
	Chr	SNP	Pos	Overlapping/Nearest Gene	Effect Allele	Freq	OR	se	P-value	Freq	OR	se	P-value	Freq	OR	se	P-value	Freq	OR	se	P-value	Effects	Min.P-value	Freq	OR	se	P-value	qtest.P-value	i2	nstudy	OR	se	P-value	qtest.P-value	i2
	6	rs62402815	19350484	LOC101928519	G	0.9396	0.9541	0.1233	0.703	0.946	0.511959	0.173926	0.000118405	0.9481	0.4056	0.1734	1.938e-07	0.9344	0.8297	0.1716	0.2766	----	1.938e-07	0.940936	0.690145	0.049694	1.8e-06	0.000141	0.852827	4	1.44892	0.104306	1.8e-06	0.00014	0.852914
	19	rs58446550	44825123	BCAM	C	0.6048	0.634261	0.0714392	1.85151e-10	0.6677	0.762374	0.0928873	0.00348981	0.6671	0.7128	0.1067	0.001512	0.6745	0.833	0.09334	0.05029	----	1.85151e-10	0.656613	0.716684	0.030272	4.36e-14	0.113328	0.497062	4	1.39529	0.058934	4.37e-14	0.113267	0.497167
	19	rs73048293	44837479	PVRL2	G	0.6249	0.636771	0.0719571	3.55496e-10	0.6811	0.7718	0.0946436	0.00620223	0.6879	0.6912	0.1083	0.0006507	0.6934	0.8146	0.09429	0.02961	----	3.55496e-10	0.674721	0.712056	0.030418	2.82e-14	0.154636	0.428151	4	1.40435	0.059986	2.82e-14	0.154529	0.428327
	19	rs57537848	44850787	PVRL2	T	0.5451	1.42535	0.0684284	2.22595e-07	NA	NA	NA	NA	0.4909	1.341	0.1063	0.005758	0.4786	1.324	0.09003	0.00183	+?++	2.22595e-07	0.500526	1.37755	0.063684	3.99e-11	0.77611	0	3	1.37759	0.063713	4.05e-11	0.776296	0
	19	rs56317818	44856329	PVRL2	C	0.6632	0.574456	0.0754344	2.00399e-13	NA	NA	NA	NA	0.726	0.6847	0.1134	0.000838	0.7374	0.8021	0.09864	0.02537	-?--	2.00399e-13	0.713495	0.657231	0.033075	2.46e-15	0.024809	0.729478	3	1.52153	0.076567	2.45e-15	0.024815	0.729461
	19	rs12462573	44856449	PVRL2	G	0.6643	0.579986	0.0751628	4.24144e-13	NA	NA	NA	NA	0.7265	0.6906	0.1138	0.001142	0.7378	0.809	0.09875	0.03186	-?--	4.24144e-13	0.714135	0.66282	0.033324	8.23e-15	0.025199	0.728331	3	1.5088	0.075874	8.28e-15	0.025245	0.728198
	19	rs11668861	44877713	PVRL2	G	0.5705	1.51955	0.0681726	8.37684e-10	NA	NA	NA	NA	0.4977	1.261	0.1074	0.03075	0.5329	1.286	0.08963	0.005025	+?++	8.37684e-10	0.534982	1.39327	0.064334	7.54e-12	0.193409	0.391338	3	1.39343	0.064381	7.65e-12	0.193865	0.390465
	19	rs3852860	44879709	PVRL2	C	0.6198	1.57233	0.0701979	1.14136e-10	NA	NA	NA	NA	0.5375	1.277	0.1072	0.02259	0.5732	1.259	0.09126	0.01171	+?++	1.14136e-10	0.577717	1.40953	0.066327	3.72e-12	0.090362	0.584014	3	1.40963	0.066352	3.74e-12	0.090521	0.58371
	19	rs283815	44887076	PVRL2	A	0.6343	0.224451	0.0978965	1.36907e-52	NA	NA	NA	NA	0.8126	0.4397	0.1212	1.196e-11	0.788	0.5397	0.0981	3.234e-10	-?--	1.36907e-52	0.750301	0.368459	0.020904	7.7e-62	4.82e-10	0.953388	3	2.71427	0.154023	8.01e-62	4.83e-10	0.953381
	19	rs34095326	44892587	TOMM40	G	0.7961	0.247985	0.106696	4.96773e-39	NA	NA	NA	NA	0.9098	0.441	0.1464	2.238e-08	0.8924	0.481	0.1188	7.309e-10	-?--	4.96773e-39	0.869264	0.355241	0.023167	1.01e-49	4.45e-05	0.900203	3	2.8151	0.183603	1.01e-49	4.45e-05	0.900191
	19	rs75627662	44910319	APOE	C	0.6866	0.28456	0.0887367	1.54429e-45	NA	NA	NA	NA	0.8203	0.5315	0.1206	1.587e-07	0.8081	0.5775	0.1015	6.273e-08	-?--	1.54429e-45	0.776528	0.416632	0.023007	1.09e-50	7.25e-08	0.939172	3	2.40006	0.132522	1.08e-50	7.23e-08	0.939181
	19	rs483082	44912921	APOC1	G	0.6271	0.242014	0.0909878	8.14025e-55	NA	NA	NA	NA	0.7876	0.4899	0.1174	1.205e-09	0.7809	0.5338	0.09891	2.192e-10	-?--	8.14025e-55	0.738441	0.378265	0.020797	1.22e-62	1.21e-09	0.951293	3	2.64343	0.145318	1.2e-62	1.21e-09	0.951303
	Previously Detected SNPs					LOADFS				FHS				CHS				HRS				Summary		Meta-analysis							Meta-analysis (absolute value of coefficients)
	Chr	SNP	Pos	Overlapping/Nearest Gene	Effect Allele	Freq	OR	se	P-value	Freq	OR	se	P-value	Freq	OR	se	P-value	Freq	OR	se	P-value	Effects	Min.P-value	Freq	OR	se	P-value	qtest.P-value	i2	nstudy	OR	se	P-value	qtest.P-value	i2
	19	rs10405693	44823407	BCAM	C	0.6089	0.631711	0.0716438	1.44362e-10	0.6681	0.760891	0.0929126	0.00327051	0.6718	0.7022	0.1067	0.0009201	0.6768	0.8415	0.09339	0.06457	----	1.44362e-10	0.659257	0.715212	0.030243	3.26e-14	0.089425	0.538889	4	1.39814	0.059125	3.29e-14	0.089334	0.539054
	19	rs10402271	44825957	BCAM	T	0.6074	0.63276	0.0711422	1.25031e-10	0.6682	0.778852	0.0925236	0.00690691	0.6709	0.7061	0.1066	0.001098	0.6759	0.8391	0.09361	0.06092	----	1.25031e-10	0.658439	0.719167	0.030322	7.14e-14	0.081296	0.553724	4	1.39047	0.058617	7.09e-14	0.081219	0.553866
	19	rs440277	44857967	PVRL2	G	0.7144	1.47239	0.0751043	2.58597e-07	NA	NA	NA	NA	0.6862	1.366	0.1216	0.01032	0.6808	1.083	0.09604	0.4081	+?++	2.58597e-07	0.691681	1.3211	0.066789	1.73e-07	0.04021	0.688827	3	1.32086	0.06673	1.72e-07	0.039926	0.68951
	19	rs6859	44878777	PVRL2	A	0.4811	1.86854	0.0711867	1.60658e-18	NA	NA	NA	NA	0.3972	1.447	0.1057	0.0004762	0.4124	1.343	0.08932	0.0009566	+?++	1.60658e-18	0.428373	1.59907	0.07513	1.78e-21	0.008724	0.789106	3	1.59873	0.075064	1.74e-21	0.008663	0.789417
	19	rs71352238	44891079	TOMM40	T	0.7175	0.192188	0.106009	1.40584e-54	NA	NA	NA	NA	0.8797	0.3686	0.1312	2.747e-14	0.86	0.4768	0.1098	1.554e-11	-?--	1.40584e-54	0.824255	0.31428	0.019446	7.01e-69	7.63e-09	0.946499	3	3.1809	0.196746	6.71e-69	7.53e-09	0.946538
	19	rs157580	44892009	TOMM40	G	0.2944	0.439136	0.0817091	7.37222e-24	NA	NA	NA	NA	0.3988	0.6563	0.1136	0.0002087	0.3881	0.7884	0.0928	0.01042	-?--	7.37222e-24	0.364065	0.586044	0.030009	4.34e-23	7.19e-06	0.915562	3	1.7064	0.087382	4.34e-23	7.2e-06	0.915553
	19	rs2075650	44892362	TOMM40	A	0.7194	0.191783	0.104862	7.05907e-56	NA	NA	NA	NA	0.8803	0.3644	0.1314	1.598e-14	0.8624	0.466	0.1088	2.279e-12	-?--	7.05907e-56	0.826105	0.310174	0.019055	1.8e-71	1.17e-08	0.945235	3	3.22404	0.198082	1.85e-71	1.17e-08	0.945237
	19	rs157582	44892962	TOMM40	C	0.6311	0.224603	0.0971795	2.69833e-53	NA	NA	NA	NA	0.8113	0.445	0.1211	2.289e-11	0.7888	0.5277	0.09781	6.353e-11	-?--	2.69833e-53	0.749407	0.365744	0.020682	3.73e-63	8.27e-10	0.952184	3	2.73355	0.154519	3.54e-63	8.19e-10	0.952206
	19	rs8106922	44898409	TOMM40	A	0.6717	2.06841	0.0773284	5.5283e-21	NA	NA	NA	NA	0.5884	1.3	0.1103	0.01723	0.5958	1.342	0.09324	0.001614	+?++	5.5283e-21	0.615581	1.62431	0.080788	1.99e-20	0.000119	0.889333	3	1.625	0.080896	2e-20	0.000121	0.889132
	19	rs1160985	44900155	TOMM40	C	0.6195	2.11417	0.0764509	1.21002e-22	NA	NA	NA	NA	0.5268	1.268	0.1074	0.0271	0.5501	1.412	0.09095	0.0001484	+?++	1.21002e-22	0.564132	1.65312	0.080774	1.37e-22	5.96e-05	0.897202	3	1.65329	0.080821	1.41e-22	5.96e-05	0.897209
	19	rs405697	44901434	TOMM40	A	0.2097	0.522325	0.0865385	6.14655e-14	NA	NA	NA	NA	0.2722	0.8152	0.1225	0.09529	0.2698	0.7421	0.1092	0.006305	-?--	6.14655e-14	0.253081	0.643169	0.036026	1.06e-13	0.003621	0.822093	3	1.55478	0.087092	1.07e-13	0.003617	0.822129
	19	rs7259620	44904531	TOMM40	G	0.6234	2.14309	0.0770645	4.55361e-23	NA	NA	NA	NA	0.5307	1.308	0.108	0.01288	0.554	1.417	0.09123	0.0001352	+?++	4.55361e-23	0.568042	1.6754	0.082315	1.82e-23	8.04e-05	0.893937	3	1.67586	0.082383	1.83e-23	8.15e-05	0.893791
	19	rs405509	44905579	APOE	T	0.5574	2.05002	0.0750467	1.1179e-21	NA	NA	NA	NA	0.4645	1.401	0.1062	0.001483	0.4769	1.279	0.08798	0.005224	+?++	1.1179e-21	0.496776	1.61385	0.077322	1.98e-21	7.89e-05	0.894148	3	1.61341	0.077266	1.99e-21	7.78e-05	0.894302
	19	rs769449	44906745	APOE	G	0.7369	0.153353	0.114783	5.54307e-60	NA	NA	NA	NA	0.902	0.2935	0.1385	8.556e-19	0.8877	0.3973	0.1143	6.691e-16	-?--	5.54307e-60	0.848311	0.258281	0.016882	2.15e-83	1.81e-08	0.943898	3	3.87062	0.252894	2e-83	1.79e-08	0.943936
	19	rs769450	44907187	APOE	G	0.6723	2.06923	0.078268	1.53011e-20	NA	NA	NA	NA	0.5834	1.308	0.1104	0.01499	0.5928	1.278	0.09217	0.007828	+?++	1.53011e-20	0.61311	1.59501	0.079488	5.76e-19	4.33e-05	0.900481	3	1.59559	0.079582	5.8e-19	4.39e-05	0.900345
	19	rs429358	44908684	APOE	T	0.6988	0.138305	0.116523	1.1999e-64	NA	NA	NA	NA	0.8922	0.2933	0.136	1.903e-19	0.8617	0.375	0.1075	7.326e-20	-?--	1.1999e-64	0.822849	0.250173	0.015997	2.17e-91	1.01e-09	0.95173	3	3.99774	0.255624	2.07e-91	1.01e-09	0.951711
	19	rs7412	44908822	APOE	C	0.9507	3.82472	0.169743	2.72195e-15	NA	NA	NA	NA	0.9198	1.762	0.2359	0.01635	0.9199	1.362	0.1809	0.08747	+?++	2.72195e-15	0.928632	2.21407	0.218321	4.22e-13	9.46e-05	0.892077	3	2.21463	0.21844	4.22e-13	9.5e-05	0.892025
	19	rs56131196	44919589	APOC1	G	0.6983	0.157075	0.110031	1.66023e-63	0.8371	0.427242	0.117011	3.65608e-13	NA	NA	NA	NA	0.8431	0.4305	0.1048	8.612e-16	--?-	1.66023e-63	0.803575	0.306508	0.018343	5.67e-77	8.93e-13	0.963956	3	3.26298	0.195311	5.83e-77	8.98e-13	0.963949
	19	rs4420638	44919689	APOC1	A	0.6983	0.157075	0.110031	1.66023e-63	0.8369	0.429171	0.117178	5.24008e-13	NA	NA	NA	NA	0.8431	0.4305	0.1048	8.612e-16	--?-	1.66023e-63	0.803462	0.30683	0.01837	8.92e-77	8.09e-13	0.964083	3	3.25955	0.195183	9.18e-77	8.14e-13	0.964076

## Sheet: Non-replicated Set of SNPs
	Newly Detected SNPs					LOADFS				FHS				CHS				HRS				Summary		Meta-analysis							Meta-analysis (absolute value of coefficients)
	Chr	SNP	Pos	Overlapping/Nearest Gene	Effect Allele	Freq	OR	se	P-value	Freq	OR	se	P-value	Freq	OR	se	P-value	Freq	OR	se	P-value	Effects	Min.P-value	Freq	OR	se	P-value	qtest.P-value	i2	nstudy	OR	se	P-value	qtest.P-value	i2
	1	rs116593898	168232648	SFT2D2	C	NA	NA	NA	NA	NA	NA	NA	NA	NA	NA	NA	NA	0.9858	0.332	0.2362	3.033e-06	???-	3.033e-06	0.9858	0.332	0.062806	3.14e-06	1	NA	1	3.01205	0.56949	3.09e-06	1	NA
	2	rs77657034	101857264	MAP4K4	G	0.9924	6.91299	0.423356	4.95108e-06	NA	NA	NA	NA	NA	NA	NA	NA	NA	NA	NA	NA	+???	4.95108e-06	0.9924	6.91299	1.98873	5.02e-06	1	NA	1	6.91299	1.98873	5.02e-06	1	NA
	3	rs16830960	159984106	IL12A-AS1	A	0.9713	1.114	0.1761	0.5414	NA	NA	NA	NA	0.9681	2.041	0.4581	0.1194	0.9772	0.3717	0.2127	3.259e-06	+?+-	3.259e-06	0.973294	0.775529	0.089084	0.050796	3.3e-05	0.903105	3	1.62652	0.186737	0.000185	0.005347	0.808837
	3	rs2243133	159994486	IL12A-AS1,IL12A	C	0.9707	1.106	0.1757	0.5648	NA	NA	NA	NA	0.9676	2.073	0.4581	0.1114	0.9771	0.376	0.2124	4.141e-06	+?+-	4.141e-06	0.972956	0.778067	0.08914	0.053122	3.9e-05	0.901504	3	1.61455	0.185074	0.000226	0.005365	0.808715
	4	rs75430555	81017995	BMP3	C	0.9872	1.078	0.2497	0.7628	0.9893	1.159	0.3753	0.6946	0.9881	4.007	1.005	0.1674	0.9889	0.2773	0.2628	1.059e-06	+++-	1.059e-06	0.988493	0.678885	0.09369	0.016107	0.000155	0.851445	4	1.77709	0.245287	0.000356	0.004203	0.772908
	4	rs4146582	91365950	CCSER1	A	0.5901	0.9791	0.05908	0.7206	0.606	1.082	0.08526	0.357	0.5967	1.003	0.1075	0.9815	0.5902	0.658	0.0892	2.71e-06	-++-	2.71e-06	0.595363	0.927754	0.035414	0.05876	0.000221	0.845719	4	1.11587	0.042563	0.005701	0.001539	0.804585
	4	rs1516700	91529996	CCSER1	C	0.7628	0.9548	0.06886	0.5021	0.7745	0.9451	0.09497	0.5521	0.78	0.9801	0.1255	0.8729	0.7583	0.6436	0.09382	2.642e-06	----	2.642e-06	0.767337	0.873715	0.037445	0.002573	0.00319	0.782618	4	1.14455	0.04906	0.002575	0.003193	0.782579
	4	rs17018613	91556415	CCSER1	G	0.7625	0.9566	0.06863	0.5183	0.7713	0.9633	0.09468	0.6926	0.7758	0.9731	0.1229	0.8246	0.7574	0.6546	0.09254	4.667e-06	----	4.667e-06	0.765354	0.879859	0.037433	0.003974	0.004066	0.774122	4	1.13655	0.048349	0.003968	0.00406	0.774178
	4	rs6848489	138391658	LINC00499	G	0.4913	1.07	0.06005	0.2571	0.495	0.8704	0.0837	0.09715	0.4949	0.8377	0.1056	0.09355	0.4901	0.6559	0.0915	4.036e-06	+---	4.036e-06	0.492467	0.899069	0.034426	0.007535	0.000109	0.856702	4	1.1813	0.045302	2.96e-05	0.01403	0.71726
	4	rs1834622	138392194	LINC00499	C	0.4885	1.079	0.05975	0.2013	0.4935	0.8599	0.08341	0.07042	0.4924	0.8413	0.1051	0.1002	0.4844	0.6532	0.09193	3.607e-06	+---	3.607e-06	0.489032	0.900763	0.034406	0.008495	6.1e-05	0.864493	4	1.18806	0.045439	1.48e-05	0.016408	0.707875
	5	rs16874911	77947359	LOC101929154	A	0.9893	1	0.2877	0.9998	0.9858	0.7609	0.3252	0.4007	NA	NA	NA	NA	0.9883	0.2984	0.2637	4.525e-06	+-?-	4.525e-06	0.987788	0.573332	0.081582	0.000859	0.004907	0.811925	3	1.74389	0.248188	0.000864	0.00492	0.811832
	5	rs2101881	175470028	SFXN1	A	0.8306	0.9792	0.07765	0.7865	NA	NA	NA	NA	0.8324	0.5668	0.1238	4.524e-06	0.8327	0.9991	0.1194	0.9941	-?--	4.524e-06	0.832028	0.873846	0.04762	0.019309	0.000402	0.872096	3	1.14425	0.06234	0.019369	0.000403	0.872082
	6	rs73471670	47174532	TNFRSF21	C	0.9322	0.9832	0.1183	0.8862	0.9351	1.072	0.1586	0.6617	0.9408	1.165	0.2438	0.5304	0.9348	0.5009	0.1471	2.613e-06	-++-	2.613e-06	0.935422	0.852239	0.059994	0.034818	0.000388	0.835748	4	1.24722	0.087805	0.003555	0.002658	0.78858
	6	rs217309	83655730	SNAP91	C	0.554	0.9339	0.05944	0.25	0.5803	0.658289	0.0897777	3.2056e-06	0.5856	1.04	0.108	0.7195	0.5645	1.06	0.08887	0.5122	--++	3.2056e-06	0.570113	0.906873	0.035051	0.015033	0.000517	0.830114	4	1.14148	0.044104	0.000995	0.005264	0.764293
	7	rs55942513	15763955	LOC101927524	G	0.7447	0.8938	0.06702	0.09398	0.7614	0.9686	0.09755	0.7437	NA	NA	NA	NA	0.7383	0.6417	0.09382	2.267e-06	--?-	2.267e-06	0.747102	0.836477	0.038006	0.000177	0.003634	0.821979	3	1.19535	0.054327	0.000179	0.00366	0.821758
	7	rs55941818	15764193	LOC101927524	A	0.7462	0.8936	0.06712	0.09375	0.7672	0.9708	0.09779	0.762	NA	NA	NA	NA	0.7394	0.6471	0.09391	3.575e-06	--?-	3.575e-06	0.749752	0.838677	0.038164	0.000225	0.004616	0.814067	3	1.19243	0.054276	0.000225	0.004615	0.81407
	7	rs4332034	15764809	LOC101927524	T	0.7459	0.8925	0.0671	0.09008	0.7666	0.972	0.09778	0.7716	NA	NA	NA	NA	0.739	0.6499	0.09388	4.427e-06	--?-	4.427e-06	0.749314	0.839242	0.038189	0.000238	0.0052	0.809856	3	1.19151	0.054222	0.000239	0.005212	0.809768
	7	rs10248805	15766583	LOC101927524	T	0.7436	0.8932	0.06677	0.09086	0.7599	0.9627	0.09699	0.6955	NA	NA	NA	NA	0.7375	0.642	0.09392	2.382e-06	--?-	2.382e-06	0.746	0.835849	0.03786	0.000158	0.004061	0.818391	3	1.19641	0.05422	0.000159	0.004082	0.818223
	7	rs17730621	28772014	CREB5	T	0.6277	0.9305	0.061	0.2378	0.6401	1.015	0.08629	0.8622	0.638	0.8624	0.1072	0.1671	0.6416	0.6544	0.09028	2.652e-06	-+--	2.652e-06	0.637603	0.874375	0.033948	0.000891	0.002459	0.791027	4	1.15117	0.044711	0.000496	0.004131	0.773536
	7	rs2237355	28783542	CREB5	A	0.3378	1.056	0.06169	0.375	0.3232	1.017	0.08838	0.8461	0.3308	1.165	0.1087	0.1613	0.3282	1.56	0.09089	1.001e-06	++++	1.001e-06	0.329454	1.14916	0.045183	0.000683	0.001744	0.801149	4	1.14974	0.045237	0.000659	0.001722	0.801506
	7	rs2551790	35466745	LOC401324	C	0.9719	0.772	0.1749	0.1389	0.9794	0.7288	0.2644	0.2316	0.976	0.3251	0.2406	3.009e-06	0.9791	1.522	0.3486	0.2282	---+	3.009e-06	0.977075	0.670834	0.070366	0.000678	0.001549	0.804409	4	1.63969	0.172017	2.58e-05	0.027322	0.672246
	8	rs116517362	125998120	LINC00861	G	0.9583	1.131	0.1467	0.4023	NA	NA	NA	NA	0.9684	1.096	0.3121	0.7696	0.9618	0.4008	0.1689	6.144e-08	+?+-	6.144e-08	0.96242	0.757899	0.071552	0.00794	9.75e-06	0.91333	3	1.52463	0.143915	5.39e-05	0.001025	0.854725
	10	rs12766562	112120229	GPAM	G	0.5441	1.007	0.05915	0.9042	NA	NA	NA	NA	0.5469	0.9765	0.1061	0.8228	0.5407	0.662	0.09022	4.85e-06	+?--	4.85e-06	0.543181	0.903096	0.038732	0.022915	0.000373	0.873334	3	1.11641	0.047916	0.014065	0.000571	0.866088
	11	rs10902230	918219	CHID1	A	0.5554	0.9544	0.05918	0.4303	NA	NA	NA	NA	0.5699	0.5851	0.1082	7.352e-07	0.5649	0.8594	0.08823	0.08604	-?--	7.352e-07	0.563417	0.85455	0.036605	0.000446	0.000385	0.872826	3	1.17038	0.050141	0.000441	0.000381	0.87299
	11	rs10794341	923034	AP2A2	G	0.5561	0.9527	0.05885	0.4101	NA	NA	NA	NA	0.5716	0.5872	0.1072	6.777e-07	0.5655	0.842	0.08788	0.05028	-?--	6.777e-07	0.564319	0.849214	0.036189	0.000242	0.000396	0.872337	3	1.17758	0.05017	0.00024	0.000395	0.872385
	11	rs11038108	44685558	CD82	C	0.3434	1.3969	0.0714796	2.92199e-06	0.3545	0.9903	0.08855	0.9126	0.3431	0.945	0.1129	0.6166	0.3426	0.8894	0.09574	0.2209	+---	2.92199e-06	0.345864	1.0963	0.046466	0.037743	0.000236	0.844648	4	1.17848	0.049947	0.000208	0.019872	0.695478
	12	rs850946	12993534	HEBP1	G	0.9429	0.8071	0.1267	0.0908	0.9292	0.8666	0.1581	0.3652	0.938	1.184	0.2292	0.4605	0.9358	0.5012	0.143	1.368e-06	--+-	1.368e-06	0.936047	0.74709	0.053163	0.000143	0.004453	0.770755	4	1.3901	0.098923	1.75e-05	0.028136	0.669915
	12	rs1948063	13027920	KIAA1467	A	0.06026	1.201	0.123	0.136	0.07184	1.182	0.1585	0.2924	0.0651	0.8516	0.2248	0.4749	0.06664	2.051	0.1406	3.241e-07	++-+	3.241e-07	0.066314	1.34247	0.093983	9.27e-05	0.002141	0.795233	4	1.39181	0.097458	1.15e-05	0.013612	0.719
	13	rs1572067	23518137	LINC00327	T	0.3441	0.9362	0.0612	0.2817	0.3196	0.9981	0.08731	0.9828	0.3465	0.9326	0.1101	0.5259	0.3398	1.537	0.09016	1.898e-06	---+	1.898e-06	0.336915	1.04963	0.041057	0.233987	4.3e-05	0.868813	4	1.13508	0.044403	0.00186	0.002191	0.794536
	15	rs17629743	36177804	MIR4510	C	0.7647	1.46509	0.0788082	1.25867e-06	0.7804	0.9258	0.09907	0.4361	0.7513	1.176	0.1249	0.1955	0.7624	0.9546	0.1015	0.6473	+-+-	1.25867e-06	0.765397	1.15067	0.053312	0.003871	0.000524	0.829847	4	1.21979	0.056502	4.34e-05	0.026182	0.675567
	15	rs7175042	36211185	MIR4510	C	0.7342	1.41755	0.0749991	3.27994e-06	0.7332	0.9213	0.09349	0.3809	0.7247	1.218	0.1218	0.1049	0.7346	0.8925	0.09717	0.2416	+-+-	3.27994e-06	0.732351	1.12278	0.049735	0.012471	0.000157	0.851237	4	1.23101	0.05454	7.42e-06	0.097996	0.523628
	15	rs16962705	36217975	MIR4510	A	0.726	1.43782	0.0749289	1.25767e-06	0.7204	0.9606	0.09171	0.6615	0.7174	1.242	0.121	0.07355	0.7215	0.9399	0.0965	0.5208	+-+-	1.25767e-06	0.721429	1.1548	0.050795	0.001762	0.000557	0.828612	4	1.21208	0.05331	2.93e-05	0.020223	0.694288
	15	rs12910448	100548360	PRKXP1	C	0.7862	1.44983	0.0807967	4.28022e-06	NA	NA	NA	NA	0.7713	1.061	0.1259	0.6399	0.7677	0.9737	0.1049	0.7996	+?+-	4.28022e-06	0.77384	1.20871	0.065263	0.0009	0.00555	0.807467	3	1.22789	0.066287	0.000323	0.014441	0.764021
	17	rs2233083	19383150	MAPK7	C	NA	NA	NA	NA	0.9949	0.138326	0.40446	1.00415e-06	NA	NA	NA	NA	NA	NA	NA	NA	?-??	1.00415e-06	0.9949	0.138326	0.038632	1.02e-06	1	NA	1	7.22929	2.01903	1.02e-06	1	NA
	17	rs12450778	38658216	C17orf96	G	NA	NA	NA	NA	NA	NA	NA	NA	NA	NA	NA	NA	0.9475	0.4778	0.1553	1.967e-06	???-	1.967e-06	0.9475	0.4778	0.06398	2.02e-06	1	NA	1	2.09293	0.280224	2.01e-06	1	NA
	17	rs7221498	38667935	C17orf96	C	0.9369	0.8408	0.1205	0.1502	0.941	1.212	0.1837	0.2956	0.9268	1.04	0.2111	0.8537	0.9433	0.4839	0.1491	1.132e-06	-++-	1.132e-06	0.938337	0.795084	0.057268	0.003156	0.000402	0.835071	4	1.36124	0.098029	7.18e-05	0.011092	0.730228
	18	rs17081147	69525462	DOK6	T	0.7888	0.9728	0.0715	0.7001	0.7962	1.002	0.1006	0.9875	0.7828	0.582	0.1179	4.391e-06	0.7859	1.011	0.1083	0.9197	-+-+	4.391e-06	0.788549	0.908614	0.04085	0.041744	0.000667	0.824801	4	1.10591	0.049712	0.032424	0.00083	0.819932
	19	rs12459810	44746404	BCL3	C	0.6736	0.692747	0.0733676	5.63138e-07	NA	NA	NA	NA	NA	NA	NA	NA	0.7123	0.8916	0.0965	0.2344	-??-	5.63138e-07	0.697699	0.759803	0.041935	2.61e-06	0.037412	0.769136	2	1.31607	0.072629	2.61e-06	0.03737	0.769238
	19	rs28399654	44813331	BCAM	G	0.9806	4.36826	0.269439	4.4502e-08	NA	NA	NA	NA	NA	NA	NA	NA	0.9674	0.9973	0.2462	0.9913	+??-	4.4502e-08	0.97237	1.95277	0.298557	0.000233	5.18e-05	0.938953	2	1.95884	0.299513	0.000218	5.53e-05	0.938492
	19	rs406456	44879460	PVRL2	G	0.4336	1.41133	0.0697202	7.74722e-07	NA	NA	NA	NA	0.3507	1.181	0.1105	0.1325	0.3907	1.201	0.08824	0.03752	+?++	7.74722e-07	0.393113	1.29624	0.060522	1.19e-07	0.228545	0.322504	3	1.29647	0.060601	1.21e-07	0.229168	0.321251
	21	rs111436800	23456358	D21S2088E	A	0.9634	0.684992	0.174263	0.0299214	0.9727	0.342358	0.230735	3.39098e-06	0.9699	0.8969	0.2974	0.7143	0.963	0.6986	0.2037	0.07831	----	3.39098e-06	0.966796	0.614173	0.059355	5.45e-06	0.031663	0.660183	4	1.62817	0.15734	5.45e-06	0.031657	0.660201
	Previously Detected SNPs					LOADFS				FHS				CHS				HRS				Summary		Meta-analysis							Meta-analysis (absolute value of coefficients)
	Chr	SNP	Pos	Overlapping/Nearest Gene	Effect Allele	Freq	OR	se	P-value	Freq	OR	se	P-value	Freq	OR	se	P-value	Freq	OR	se	P-value	Effects	Min.P-value	Freq	OR	se	P-value	qtest.P-value	i2	nstudy	OR	se	P-value	qtest.P-value	i2
	2	rs7591606	152517361	FMNL2	T	0.1093	0.613105	0.107101	4.92818e-06	0.1013	1.036	0.1328	0.788	0.1124	1.243	0.1563	0.1637	0.1061	0.8026	0.1541	0.1536	-++-	4.92818e-06	0.106723	0.834924	0.051944	0.006559	0.000553	0.828752	4	1.31894	0.082098	3.08e-05	0.057068	0.601019
	11	rs11038106	44684610	CD82	T	0.6612	0.717518	0.0705101	2.50246e-06	0.66	1.029	0.08928	0.7476	0.6735	1.063	0.1153	0.5983	0.663	1.097	0.0962	0.3359	-+++	2.50246e-06	0.663782	0.909088	0.038564	0.031413	0.000295	0.840781	4	1.18131	0.050109	0.00017	0.025341	0.678065
	13	rs9597722	58429732	LOC101926897	G	0.9308	0.729637	0.132418	0.0172938	0.9431	0.445228	0.170205	1.99344e-06	0.9405	0.708	0.1905	0.06989	0.9319	1.575	0.2156	0.03519	---+	1.99344e-06	0.936065	0.72271	0.056178	0.000119	9.75e-05	0.858231	4	1.58985	0.123577	3.93e-08	0.1236	0.479653
	15	rs723804	36179469	MIR4510	T	0.7644	1.45988	0.0786779	1.51795e-06	0.7778	0.9513	0.09908	0.6145	0.7512	1.178	0.125	0.1904	0.762	0.95	0.1015	0.6137	+-+-	1.51795e-06	0.764513	1.15602	0.053528	0.00283	0.000926	0.817399	4	1.21215	0.056122	7.45e-05	0.021899	0.68876
	15	rs17697225	36181979	MIR4510	A	0.7644	1.46009	0.0787559	1.53993e-06	0.7759	0.9506	0.0988	0.6084	0.7512	1.178	0.125	0.1904	0.7627	0.9507	0.1015	0.6183	+-+-	1.53993e-06	0.76428	1.15551	0.053484	0.002903	0.000917	0.81763	4	1.21183	0.056092	7.58e-05	0.021823	0.689006
	19	rs2965164	44698782	CEACAM16	C	0.6756	1.41278	0.0748683	3.92002e-06	NA	NA	NA	NA	0.6545	1.154	0.1144	0.2102	0.6593	1.013	0.09356	0.8943	+?++	3.92002e-06	0.662771	1.22259	0.060539	0.000115	0.018268	0.750162	3	1.22226	0.060485	0.000116	0.018093	0.750762
	19	rs2965109	44722081	CEACAM16	C	0.6612	1.39232	0.071278	3.42732e-06	0.6285	1.104	0.08671	0.2524	0.6135	1.091	0.1129	0.4414	0.6323	0.9675	0.09156	0.7181	+++-	3.42732e-06	0.634048	1.16639	0.048665	0.000409	0.011253	0.729466	4	1.18393	0.049407	0.000106	0.035947	0.649035
	19	rs2927439	44739483	BCL3	A	0.7014	1.42118	0.074232	2.19067e-06	NA	NA	NA	NA	0.6504	1.125	0.1151	0.3079	0.6645	1.018	0.09313	0.8512	+?++	2.19067e-06	0.671547	1.22273	0.060324	0.000107	0.014401	0.764176	3	1.22233	0.060242	0.000108	0.014263	0.764712
	19	rs2965169	44747899	BCL3	A	0.6495	1.45152	0.071937	2.22236e-07	NA	NA	NA	NA	0.5941	1.191	0.113	0.1228	0.601	0.9679	0.09072	0.7187	+?+-	2.22236e-07	0.613143	1.23119	0.059154	3.8e-05	0.002076	0.838118	3	1.25621	0.06033	6.2e-06	0.01167	0.775318
	19	rs283814	44885967	PVRL2	G	0.9466	2.0408	0.15105	2.32907e-06	NA	NA	NA	NA	0.9426	1.767	0.2775	0.04013	0.9207	1.117	0.169	0.5118	+?++	2.32907e-06	0.933446	1.58887	0.149909	9.19e-06	0.026707	0.723974	3	1.5891	0.149971	9.19e-06	0.026777	0.723772
	19	rs584007	44913221	APOC1	A	0.2928	0.513746	0.0779983	1.35401e-17	NA	NA	NA	NA	0.3774	0.7948	0.1128	0.04177	0.3658	0.8656	0.09284	0.1202	-?--	1.35401e-17	0.347884	0.669082	0.033545	2.77e-14	2.15e-05	0.906969	3	1.49464	0.074944	2.77e-14	2.15e-05	0.906953
	19	rs439401	44911194	APOE	T	0.2934	0.513651	0.0780669	1.41547e-17	NA	NA	NA	NA	0.3773	0.8014	0.113	0.05005	0.3679	0.874	0.09262	0.1459	-?--	1.41547e-17	0.348951	0.672594	0.03373	6.02e-14	1.42e-05	0.910414	3	1.48669	0.074545	6.02e-14	1.42e-05	0.910431
	20	rs2065706	4702649	PRNP	T	0.8051	0.9597	0.07428	0.5799	0.788	0.627396	0.0989373	2.45479e-06	0.796	1.021	0.1324	0.8733	0.8001	0.8944	0.1075	0.2991	--+-	2.45479e-06	0.797506	0.861769	0.039782	0.002117	0.002699	0.788086	4	1.16695	0.053878	0.001428	0.003788	0.776666

## Sheet: Meta-analysis Set of SNPs
	Newly Detected SNPs					LOADFS				FHS				CHS				HRS				Summary		Meta-analysis							Meta-analysis (absolute value of coefficients)
	Chr	SNP	Pos	Overlapping/Nearest Gene	Effect Allele	Freq	OR	se	P-value	Freq	OR	se	P-value	Freq	OR	se	P-value	Freq	OR	se	P-value	Effects	Min.P-value	Freq	OR	se	P-value	qtest.P-value	i2	nstudy	OR	se	P-value	qtest.P-value	i2
	7	rs10953322	101103377	TRIM56	G	0.8702	0.735424	0.103167	0.00289433	0.868	0.707572	0.117786	0.00331618	0.8722	0.8408	0.1523	0.255	0.873	0.7991	0.1238	0.07012	----	0.00289433	0.870997	0.758316	0.04317	4.65e-06	0.783634	0	4	1.31872	0.075081	4.66e-06	0.783662	0
	9	rs4961664	16161235	C9orf92	T	0.7062	0.810269	0.0727865	0.00384641	0.7147	0.82684	0.0992342	0.05535	0.7091	0.8713	0.1137	0.2259	0.7125	0.7577	0.09489	0.003447	----	0.003447	0.711082	0.810644	0.035441	4.44e-06	0.813619	0	4	1.23358	0.053929	4.44e-06	0.813547	0
	9	rs2282079	37036250	PAX5	G	0.9598	0.505757	0.170663	6.48525e-05	NA	NA	NA	NA	0.9577	0.6694	0.2272	0.07728	0.9594	0.6771	0.197	0.04776	-?--	6.48525e-05	0.959099	0.595259	0.059939	3.81e-06	0.447937	0	3	1.67997	0.169171	3.81e-06	0.447967	0
	11	rs10794342	924904	AP2A2	C	0.4466	0.848674	0.0672968	0.0147623	0.4509	0.9249	0.08326	0.3484	0.4586	0.6752	0.1071	0.000246	0.464	0.7834	0.09436	0.009682	----	0.000246	0.455892	0.824217	0.033302	4.45e-06	0.118755	0.487832	4	1.21329	0.049015	4.42e-06	0.118535	0.488204
	13	rs9555561	109152426	MYO16	C	0.7244	1.34216	0.0740054	6.99346e-05	0.7463	1.116	0.09743	0.2595	0.7262	1.302	0.1251	0.03493	0.7162	1.198	0.1011	0.07357	++++	6.99346e-05	0.727354	1.24853	0.056213	2.53e-06	0.464041	0	4	1.24859	0.056241	2.54e-06	0.464422	0
	13	rs912322	109155938	MYO16	A	0.7289	1.35102	0.0745506	5.44474e-05	0.7506	1.111	0.09829	0.2845	0.7294	1.301	0.1258	0.03644	0.7234	1.238	0.1034	0.03887	++++	5.44474e-05	0.73251	1.25973	0.057311	1.29e-06	0.456024	0	4	1.25971	0.057324	1.29e-06	0.455984	0
	17	rs8070114	36817647	LHX1	A	0.9388	0.773194	0.140412	0.0669616	0.9701	0.681	0.2125	0.07057	0.9474	0.6429	0.1982	0.0258	0.9407	0.5845	0.1566	0.0006066	----	0.0006066	0.948947	0.674878	0.052719	3.58e-06	0.605697	0	4	1.48176	0.115752	3.58e-06	0.605676	0
	17	rs1497197	36819274	LHX1	A	0.9385	0.789405	0.139784	0.0906985	0.9735	0.570604	0.246199	0.022674	0.9474	0.6429	0.1982	0.0258	0.9406	0.5917	0.156	0.0007689	----	0.0007689	0.949474	0.667907	0.053026	2.96e-06	0.479022	0	4	1.49715	0.118887	2.98e-06	0.479156	0
	18	rs35242772	30214382	MIR302F	C	0.3553	1.18154	0.0688637	0.0154178	0.3656	1.29937	0.0891492	0.00330815	0.3726	1.212	0.1063	0.07072	0.3413	1.265	0.0922	0.01078	++++	0.00330815	0.356238	1.23097	0.050671	1.31e-06	0.842011	0	4	1.23096	0.050672	1.31e-06	0.842042	0
	19	rs35879138	44879882	PVRL2	T	0.8812	0.620441	0.105421	5.9601e-06	NA	NA	NA	NA	0.8989	0.6005	0.1487	0.0006039	0.8911	0.863	0.1387	0.2882	-?--	5.9601e-06	0.890193	0.674642	0.045938	7.4e-08	0.110984	0.545118	3	1.48228	0.100939	7.42e-08	0.111041	0.545011
	19	rs76366838	44896639	TOMM40	G	0.9665	0.40462	0.199457	5.72353e-06	NA	NA	NA	NA	NA	NA	NA	NA	0.9762	0.3763	0.2209	9.626e-06	-??-	5.72353e-06	0.972516	0.391641	0.050318	2.48e-10	0.807346	0	2	2.55332	0.328093	2.5e-10	0.807382	0
	19	rs115881343	44899959	TOMM40	C	0.9667	0.404165	0.20014	5.99729e-06	NA	NA	NA	NA	NA	NA	NA	NA	0.9747	0.4031	0.2197	3.529e-05	-??-	5.99729e-06	0.971658	0.403682	0.051839	8.93e-10	0.992914	0	2	2.4772	0.318153	8.99e-10	0.992924	0
	21	rs76252969	25277446	LINC00158	G	0.9699	0.617814	0.199129	0.0155901	0.9701	0.430325	0.218251	0.000111767	0.9696	0.7157	0.2664	0.2092	0.9731	0.7166	0.2436	0.1714	----	0.000111767	0.971023	0.59411	0.060619	4.86e-06	0.347169	0.091845	4	1.68323	0.171754	4.86e-06	0.347217	0.091752
	21	rs2298369	25583969	LINC00515,MRPL39	C	0.5897	0.73116	0.0691886	6.02144e-06	0.615	0.774223	0.0914332	0.00513069	0.6071	0.6541	0.1081	8.546e-05	0.6074	1.142	0.09308	0.1544	---+	6.02144e-06	0.605497	0.801541	0.033401	3.67e-07	0.000181	0.848982	4	1.32165	0.055058	1.43e-10	0.204724	0.345872
	Previously Detected SNPs					LOADFS				FHS				CHS				HRS				Summary		Meta-analysis							Meta-analysis (absolute value of coefficients)
	Chr	SNP	Pos	Overlapping/Nearest Gene	Effect Allele	Freq	OR	se	P-value	Freq	OR	se	P-value	Freq	OR	se	P-value	Freq	OR	se	P-value	Effects	Min.P-value	Freq	OR	se	P-value	qtest.P-value	i2	nstudy	OR	se	P-value	qtest.P-value	i2
	19	rs8103315	44750911	BCL3	C	0.8338	0.677299	0.0886768	1.11304e-05	NA	NA	NA	NA	0.8792	0.7683	0.1521	0.08315	0.8713	0.8577	0.1254	0.2212	-?--	1.11304e-05	0.862544	0.739212	0.045355	3.85e-06	0.294786	0.181338	3	1.3528	0.083005	3.85e-06	0.294797	0.181312
	19	rs10426423	44844996	PVRL2	C	0.6461	1.32763	0.0703538	5.62252e-05	NA	NA	NA	NA	0.6099	1.102	0.1082	0.371	0.6101	1.29	0.09443	0.006936	+?++	5.62252e-05	0.620314	1.26567	0.060334	2.54e-06	0.343943	0.063038	3	1.26555	0.060305	2.54e-06	0.342999	0.065444
	19	rs1871047	44848489	PVRL2	A	0.6459	1.33041	0.0704026	5.01253e-05	NA	NA	NA	NA	0.6091	1.105	0.1083	0.3562	0.6095	1.299	0.09465	0.005661	+?++	5.01253e-05	0.619781	1.27004	0.060583	1.84e-06	0.341943	0.068129	3	1.2701	0.060591	1.84e-06	0.342333	0.067138

## Sheet: Nominally Sig. Set of SNPs
	Newly Detected SNPs					LOADFS				FHS				CHS				HRS				Summary		Meta-analysis							Meta-analysis (absolute value of coefficients)
	Chr	SNP	Pos	Overlapping/Nearest Gene	Effect Allele	Freq	OR	se	P-value	Freq	OR	se	P-value	Freq	OR	se	P-value	Freq	OR	se	P-value	Effects	Min.P-value	Freq	OR	se	P-value	qtest.P-value	i2	nstudy	OR	se	P-value	qtest.P-value	i2
	2	rs4276017	227127970	COL4A4	A	0.03248	0.665338	0.185774	0.0282852	NA	NA	NA	NA	0.03209	0.4209	0.4214	0.04002	0.03849	0.4206	0.3279	0.008258	-?--	0.008258	0.035213	0.569294	0.074371	0.000191	0.355148	0.034022	3	1.75652	0.229475	0.000191	0.355209	0.033862
	3	rs355097	8606023	SSUH2	T	0.1365	0.80542	0.0968266	0.0254285	NA	NA	NA	NA	0.1414	1.334	0.1395	0.03865	0.134	1.342	0.1189	0.01327	-?++	0.01327	0.136524	1.05636	0.065499	0.406908	0.000643	0.863926	3	1.29248	0.080145	0.000105	0.850663	0
	4	rs575088	20555836	SLIT2	T	0.7006	0.849681	0.0725549	0.0247606	NA	NA	NA	NA	0.6958	0.78	0.1146	0.03019	0.6977	0.7753	0.09251	0.00593	-?--	0.00593	0.698056	0.812325	0.039501	4.81e-05	0.682584	0	3	1.23104	0.059859	4.8e-05	0.682548	0
	4	rs571433	20556214	SLIT2	T	0.7003	0.849923	0.0722283	0.0243643	NA	NA	NA	NA	0.6957	0.7809	0.1145	0.03085	0.6981	0.775	0.0925	0.005857	-?--	0.005857	0.698138	0.812676	0.039425	4.77e-05	0.680578	0	3	1.2305	0.059693	4.77e-05	0.68059	0
	5	rs74393557	122605991	LOC101927379	C	NA	NA	NA	NA	0.8782	0.721124	0.122153	0.00743926	0.8777	1.522	0.1854	0.02356	0.8773	0.7251	0.1204	0.007601	?-+-	0.00743926	0.877681	0.824326	0.059505	0.013081	0.001321	0.849149	3	1.40642	0.101518	1.19e-05	0.895248	0
	5	rs2162708	135267841	C5orf66	A	0.5369	1.1958	0.0690637	0.00962217	NA	NA	NA	NA	0.4966	0.8075	0.1061	0.04402	0.5206	1.265	0.09006	0.008951	+?-+	0.008951	0.51936	1.11943	0.051932	0.020384	0.002189	0.83672	3	1.22462	0.056872	3.2e-05	0.878196	0
	5	rs7735952	175044031	FLJ16171	G	0.6519	1.16807	0.0701788	0.0268488	NA	NA	NA	NA	0.6662	0.7792	0.1104	0.02383	0.655	1.214	0.09571	0.04278	+?-+	0.02383	0.656858	1.08508	0.052062	0.105108	0.003227	0.825665	3	1.20397	0.057739	0.00023	0.767889	0
	7	rs112544748	116618996	MET	C	0.9885	1.97542	0.320403	0.0336067	NA	NA	NA	NA	0.9876	0.4856	0.3656	0.04818	0.9886	0.4593	0.3216	0.01554	+?--	0.01554	0.988327	0.791244	0.127059	0.224633	0.001663	0.843731	3	2.06954	0.332336	0.000164	0.977181	0
	7	rs17233604	135204512	WDR91	T	0.8587	1.33586	0.0941616	0.00210292	0.8595	0.772246	0.121787	0.0338236	0.8616	1.423	0.1717	0.04006	0.8605	0.7478	0.1167	0.01274	+-+-	0.00210292	0.860067	1.02051	0.05684	0.730651	2.21e-05	0.876318	4	1.33643	0.074427	8.92e-07	0.977459	0
	8	rs28537112	127440866	CASC8	A	0.8433	0.792825	0.0948319	0.0143635	NA	NA	NA	NA	0.8536	1.485	0.1673	0.01814	0.834	1.427	0.1363	0.009053	-?++	0.009053	0.841608	1.03822	0.068395	0.594972	0.000115	0.889702	3	1.34219	0.088468	3.08e-05	0.607473	0
	8	rs2977467	140537613	AGO2	T	0.7834	1.17262	0.0804631	0.0478129	NA	NA	NA	NA	0.7888	0.7286	0.1203	0.008501	0.7904	1.29	0.115	0.0267	+?-+	0.008501	0.788017	1.07628	0.058805	0.203336	0.000847	0.858629	3	1.24571	0.068092	0.000146	0.52045	0
	9	rs2282080	37036419	PAX5	C	0.09001	1.42305	0.115422	0.00223834	NA	NA	NA	NA	0.08186	1.434	0.1721	0.03618	0.08526	1.334	0.1462	0.04855	+?++	0.00223834	0.08578	1.39792	0.103691	2.96e-05	0.928464	0	3	1.39799	0.103708	2.96e-05	0.928562	0
	10	rs8181331	2544936	LINC00701	C	0.9909	2.05684	0.358604	0.0443206	0.9833	2.65541	0.442976	0.0274799	NA	NA	NA	NA	0.9899	0.4966	0.3244	0.03092	++?-	0.0274799	0.988191	1.19192	0.206276	0.406212	0.001602	0.844642	3	2.16051	0.373939	0.000271	0.868202	0
	10	rs12763131	51374585	PRKG1	C	0.5229	0.879068	0.0653444	0.0485499	NA	NA	NA	NA	0.5364	1.368	0.1093	0.004134	0.5131	1.201	0.09187	0.04613	-?++	0.004134	0.521736	1.04136	0.047597	0.397316	0.000464	0.869706	3	1.19603	0.05465	0.000186	0.34978	0.048028
	10	rs12763132	51374587	PRKG1	C	0.5223	0.879347	0.0653701	0.0491969	NA	NA	NA	NA	0.5346	1.299	0.1086	0.01595	0.5243	1.2	0.08952	0.04209	-?++	0.01595	0.526251	1.03411	0.046874	0.479902	0.001276	0.849939	3	1.18427	0.053692	0.000371	0.56794	0
	10	rs1189555	74751350	ADK	A	0.2219	0.84911	0.0794445	0.0395061	NA	NA	NA	NA	0.2102	0.7485	0.1369	0.03438	0.217	0.7752	0.1152	0.02712	-?--	0.02712	0.216729	0.809851	0.04513	0.000354	0.660182	0	3	1.23478	0.06881	0.000354	0.660211	0
	12	rs11177228	68438889	LOC100507195	G	0.266	1.19468	0.0751225	0.01789	NA	NA	NA	NA	0.2684	0.7377	0.1273	0.01684	0.2735	1.271	0.09602	0.01264	+?-+	0.01264	0.27012	1.11794	0.056926	0.037699	0.00133	0.849009	3	1.24565	0.063439	4.29e-05	0.672146	0
	13	rs76229219	61231994	MIR3169	C	0.9424	0.658813	0.144539	0.0038866	NA	NA	NA	NA	0.9592	0.6122	0.2205	0.02605	0.9509	1.841	0.2609	0.0193	-?-+	0.0038866	0.950513	0.775788	0.076563	0.020649	0.001229	0.850788	3	1.59932	0.157841	1.88e-05	0.806185	0
	14	rs72659923	20637426	OR6S1	T	0.9408	0.705843	0.142555	0.0145377	0.9541	0.66221	0.197015	0.0364304	NA	NA	NA	NA	0.9296	1.845	0.2252	0.006548	--?+	0.006548	0.940149	0.847041	0.078858	0.106309	0.000521	0.867728	3	1.52307	0.141764	4.29e-05	0.611236	0
	15	rs444141	66961509	SMAD3	C	NA	NA	NA	NA	0.5078	0.818732	0.087691	0.0225654	0.5271	0.7983	0.1059	0.03342	0.496	0.8366	0.08873	0.04442	?---	0.0225654	0.507005	0.81989	0.041814	0.000221	0.943871	0	3	1.21968	0.062214	0.000222	0.943898	0
	16	rs744350	73782423	LOC100506172	T	0.678	1.20773	0.0706946	0.00759003	0.6616	0.831698	0.0915383	0.0440928	0.6727	0.7929	0.108	0.03169	0.6676	0.8152	0.09002	0.02324	+---	0.00759003	0.669234	0.945991	0.039439	0.201726	0.000234	0.84474	4	1.21945	0.050843	5.16e-06	0.986097	0
	17	rs389855	5049639	SLC52A1	A	0.1662	1.22176	0.0895573	0.0253181	NA	NA	NA	NA	0.167	1.463	0.1267	0.002694	0.1634	1.285	0.1127	0.0259	+?++	0.002694	0.165083	1.29359	0.074728	2.71e-05	0.508658	0	3	1.29368	0.074778	2.73e-05	0.50816	0
	17	rs7221873	35342853	SLFN11	C	0.9552	1.39739	0.160139	0.0366674	NA	NA	NA	NA	0.9557	0.6386	0.2127	0.03495	0.957	1.689	0.2629	0.04624	+?-+	0.03495	0.95617	1.15241	0.118682	0.217471	0.003576	0.822495	3	1.49811	0.15429	0.000445	0.802389	0
	17	rs7216106	50906414	TOB1-AS1	G	0.731	1.1613	0.0754532	0.0474861	NA	NA	NA	NA	0.7337	0.6976	0.1109	0.001167	0.7343	1.228	0.1039	0.0478	+?-+	0.001167	0.733234	1.047	0.053147	0.390286	0.000147	0.886679	3	1.23777	0.062847	6.72e-05	0.290478	0.191088
	17	rs6504090	62209730	TBC1D3P2	C	0.7431	1.1802	0.0757637	0.0287548	NA	NA	NA	NA	0.7132	1.324	0.1247	0.02447	0.7344	1.261	0.1064	0.02909	+?++	0.02447	0.731688	1.22904	0.064394	0.000193	0.704219	0	3	1.229	0.064425	0.000195	0.704391	0
	18	rs61408802	56385089	TXNL1	G	0.6623	0.858232	0.0698109	0.0285291	0.6541	1.23481	0.0941679	0.0251045	0.6662	0.8019	0.1095	0.04373	0.6475	0.7837	0.08967	0.006574	-+--	0.006574	0.655732	0.898426	0.037555	0.014072	0.001627	0.80308	4	1.21847	0.050934	5.97e-06	0.863832	0
	19	rs2604880	40692577	ADCK4	T	0.3197	1.18542	0.0713789	0.0171694	NA	NA	NA	NA	0.3217	0.7356	0.1197	0.0103	0.31	1.23	0.09385	0.02712	+?-+	0.0103	0.315623	1.09814	0.053565	0.067864	0.000993	0.855372	3	1.22915	0.060016	5.88e-05	0.616925	0
	21	rs1699628	24134183	LOC101927869	A	0.7164	0.826375	0.0751036	0.011109	0.6854	1.26517	0.0962492	0.014535	NA	NA	NA	NA	0.6842	1.252	0.09977	0.02447	-+?+	0.011109	0.692955	1.03708	0.050296	0.474998	0.000208	0.882022	3	1.23618	0.059906	3.16e-05	0.925494	0
	21	rs28588677	25046365	LOC339622	C	0.9747	1.6079	0.218211	0.0295194	NA	NA	NA	NA	0.9735	4.121	0.5859	0.01565	0.9729	0.5773	0.2206	0.01275	+?+-	0.01275	0.973559	1.06504	0.138371	0.674319	0.000247	0.87958	3	1.77004	0.229994	0.000142	0.319192	0.124315
	Previously Detected SNPs					LOADFS				FHS				CHS				HRS				Summary		Meta-analysis							Meta-analysis (absolute value of coefficients)
	Chr	SNP	Pos	Overlapping/Nearest Gene	Effect Allele	Freq	OR	se	P-value	Freq	OR	se	P-value	Freq	OR	se	P-value	Freq	OR	se	P-value	Effects	Min.P-value	Freq	OR	se	P-value	qtest.P-value	i2	nstudy	OR	se	P-value	qtest.P-value	i2
	23	rs196982	28690941	IL1RAPL1	C	0.4705	1.17029	0.0569258	0.0057375	NA	NA	NA	NA	0.4335	0.7856	0.118	0.04084	0.4478	0.8113	0.1013	0.03909	+?--	0.0057375	0.450777	1.02289	0.044756	0.620804	0.000365	0.87366	3	1.19777	0.052407	8.06e-05	0.774082	0

## Sheet: Regions
	Current Study					Previous Studies
	Chromosomal Region	SNP	Position	Overlapping/Nearest Gene	SNPs Set	Top AD-Associated SNP in Region	Position	Overlapping/Nearest Gene	Pvalue	PubMed ID
	1q24.2	rs116593898	168232648	SFT2D2	Non-replicated set	rs6703865	169581725	F5	1.1e-09	22745009
	4q28.3	rs6848489	138391658	LINC00499	Non-replicated set	rs7699794	137425185	PCDH18	4.3e-06	20885792
	4q28.3	rs1834622	138392194	LINC00499	Non-replicated set	rs7699794	137425185	PCDH18	4.3e-06	20885792
	5q14.1	rs16874911	77947359	LOC101929154	Non-replicated set	rs6881634	78335030	LOC728769	1.9e-06	19668339
	5q35.2	rs2101881	175470028	SFXN1	Non-replicated set	rs145848414	174587111	MSX2	6.9e-08	23571587
	6p12.3	rs73471670	47174532	TNFRSF21	Non-replicated set	rs9349407	47485642	CD2AP	8.6e-09	21460841
	8q24.13	rs116517362	125998120	LINC00861	Non-replicated set	rs6981043	124450745	TRMT12	4.6e-06	22005930
	12p13.1	rs850946	12993534	HEBP1	Non-replicated set	rs10845840	13777923	GRIN2B	1.3e-07	20197096
	12p13.1	rs1948063	13027920	KIAA1467	Non-replicated set	rs10845840	13777923	GRIN2B	1.3e-07	20197096
	15q14	rs17629743	36177804	MIR4510	Non-replicated set	rs8039031	36874889	LOC145845	3.9e-06	19136949
	15q14	rs7175042	36211185	MIR4510	Non-replicated set	rs8039031	36874889	LOC145845	3.9e-06	19136949
	15q14	rs16962705	36217975	MIR4510	Non-replicated set	rs8039031	36874889	LOC145845	3.9e-06	19136949
	15q26.3	rs12910448	100548360	PRKXP1	Non-replicated set	rs4965211	99086348	SYNM	1.6e-06	21379329
	13q33.3	rs9555561	109152426	MYO16	Meta-analysis set	rs17393344	108821598	MYO16	1.7e-08	23535033
	13q33.3	rs912322	109155938	MYO16	Meta-analysis set	rs17393344	108821598	MYO16	1.7e-08	23535033
	18q12.1	rs35242772	30214382	MIR302F	Meta-analysis set	rs1021599	32635093	KLHL14	8.8e-07	20932310
	21q21.3	rs2298369	25583969	LINC00515	Meta-analysis set	rs239713	27324157	ADAMTS5	5e-07	20932310
	2q36.3	rs4276017	227127970	COL4A4	Nominally significant set	rs7558386	226697423	IRS1	1.1e-07	20932310
	3p25.3	rs355097	8606023	SSUH2	Nominally significant set	rs124844	8839965	RAD18	3.3e-06	21379329
	5q23.2	rs74393557	122605991	LOC101927379	Nominally significant set	rs143954261	127393758	MEGF10	8.1e-07	23535033
	5q35.2	rs7735952	175044031	FLJ16171	Nominally significant set	rs145848414	174587111	MSX2	6.9e-08	23571587
	7q33	rs17233604	135204512	WDR91	Nominally significant set	rs11770757	134063193	EXOC4	4.8e-07	23535033
	10q21.1	rs12763131	51374585	PRKG1	Nominally significant set	rs1444400	51474395	PRKG1	3.9e-06	22005930
	10q21.1	rs12763132	51374587	PRKG1	Nominally significant set	rs1444400	51474395	PRKG1	3.9e-06	22005930
	13q21.2	rs76229219	61231994	MIR3169	Nominally significant set	rs17227110	61043514	MIR3169	2.8e-09	23535033
	17q21.33	rs7216106	50906414	TOB1-AS1	Nominally significant set	rs117964204	50614721	CACNA1G	9.4e-10	23535033
	17q23.2	rs6504090	62209730	TBC1D3P2	Nominally significant set	rs72832584	61215075	BCAS3	1.1e-11	23535033
