# Supplementary material for: Genome-wide analysis of genetic predisposition to Alzheimer’s disease and related sex disparities
Source: Alzheimers Res Ther. 2019 Jan 12;11:5. doi: 10.1186/s13195-018-0458-8 (PMC6330399; doi:10.1186/s13195-018-0458-8)
Supplement: Supplementary file 3 — Detailed information about the AD-associated SNPs under analysis plan 2 (only males). (XLSX 57 kb) [file 13195_2018_458_MOESM3_ESM.xlsx]

## Sheet: Replicated Set of SNPs
	Newly Detected SNPs					LOADFS				FHS				CHS				HRS				Summary		Meta-analysis							Meta-analysis (absolute value of coefficients)
	Chr	SNP	Pos	Overlapping/Nearest Gene	Effect Allele	Freq	OR	se	P-value	Freq	OR	se	P-value	Freq	OR	se	P-value	Freq	OR	se	P-value	Effects	Min.P-value	Freq	OR	se	P-value	qtest.P-value	i2	nstudy	OR	se	P-value	qtest.P-value	i2
	5	rs9918162	96987845	LNPEP	T	0.9622	3.58864	0.310986	3.97756e-05	0.9641	0.9156	0.3302	0.7895	0.9723	0.2058	0.3452	4.657e-06	0.9652	0.9118	0.3793	0.8076	+---	4.657e-06	0.965562	0.95793	0.138086	0.799707	2.95e-08	0.920865	4	2.22845	0.321201	2.27e-06	0.001366	0.807755
	8	rs726411	130734543	ADCY8	G	0.9449	0.9817	0.2085	0.9294	0.9315	0.461038	0.28869	0.00731775	0.9434	1.7	0.4641	0.2531	0.9406	0.3439	0.2253	2.157e-06	--+-	2.157e-06	0.939422	0.621008	0.071181	0.000245	0.000565	0.828295	4	1.7499	0.200559	1.65e-05	0.006209	0.757533
	19	rs56317818	44856329	PVRL2	C	0.6567	0.547521	0.123699	1.11865e-06	NA	NA	NA	NA	0.7223	0.57	0.186	0.002515	0.7507	0.9736	0.1768	0.8796	-?--	1.11865e-06	0.719082	0.639369	0.052212	5.1e-07	0.022239	0.737252	3	1.56407	0.127736	5.11e-07	0.022259	0.737188
	19	rs12462573	44856449	PVRL2	G	0.6585	0.557628	0.123084	2.08251e-06	NA	NA	NA	NA	0.7231	0.568	0.1862	0.002386	0.7514	0.972	0.1765	0.872	-?--	2.08251e-06	0.720114	0.644478	0.052499	7.56e-07	0.026439	0.72474	3	1.55174	0.126408	7.54e-07	0.026474	0.72464
	19	rs283815	44887076	PVRL2	A	0.6307	0.209373	0.185296	3.2123e-17	NA	NA	NA	NA	0.8206	0.37	0.2015	8.03e-07	0.786	0.5299	0.1629	9.687e-05	-?--	3.2123e-17	0.753336	0.357908	0.033836	9.2e-23	0.000823	0.859215	3	2.79431	0.264218	9.29e-23	0.000824	0.859178
	19	rs34095326	44892587	TOMM40	G	0.7864	0.244695	0.183958	1.9709e-14	NA	NA	NA	NA	0.9111	0.3198	0.2306	7.648e-07	0.8934	0.512	0.2007	0.0008508	-?--	1.9709e-14	0.869431	0.336734	0.035179	1.34e-20	0.024448	0.730546	3	2.96978	0.310255	1.34e-20	0.024456	0.730522
	19	rs75627662	44910319	APOE	C	0.6799	0.29459	0.157322	7.93542e-15	NA	NA	NA	NA	0.8253	0.4604	0.205	0.0001545	0.8133	0.5347	0.1669	0.0001751	-?--	7.93542e-15	0.781002	0.405661	0.036821	1.87e-19	0.026585	0.724322	3	2.4651	0.223757	1.88e-19	0.026579	0.724337
	19	rs483082	44912921	APOC1	G	0.6245	0.261537	0.159866	4.88689e-17	NA	NA	NA	NA	0.7949	0.4375	0.2035	4.864e-05	0.7852	0.5165	0.1651	6.311e-05	-?--	4.88689e-17	0.744831	0.380159	0.034529	4.33e-22	0.009115	0.787135	3	2.63043	0.238909	4.33e-22	0.009113	0.787148
	Previously Detected SNPs					LOADFS				FHS				CHS				HRS				Summary		Meta-analysis							Meta-analysis (absolute value of coefficients)
	Chr	SNP	Pos	Overlapping/Nearest Gene	Effect Allele	Freq	OR	se	P-value	Freq	OR	se	P-value	Freq	OR	se	P-value	Freq	OR	se	P-value	Effects	Min.P-value	Freq	OR	se	P-value	qtest.P-value	i2	nstudy	OR	se	P-value	qtest.P-value	i2
	3	rs9882471	158839472	MFSD1	A	0.8508	0.9131	0.127	0.4739	0.8396	0.613308	0.201854	0.0154356	0.8527	1.123	0.2534	0.6474	0.8507	0.4374	0.1675	7.975e-07	--+-	7.975e-07	0.848028	0.719902	0.056501	0.000116	0.00111	0.813024	4	1.42629	0.111915	3.11e-05	0.003518	0.779269
	19	rs6859	44878777	PVRL2	A	0.4861	1.87799	0.128215	8.86981e-07	NA	NA	NA	NA	0.4021	1.819	0.1771	0.0007276	0.4207	1.355	0.1506	0.04341	+?++	8.86981e-07	0.433641	1.67775	0.131993	1.44e-09	0.223212	0.33317	3	1.67795	0.132083	1.46e-09	0.223776	0.332047
	19	rs71352238	44891079	TOMM40	T	0.7074	0.187761	0.201184	9.2751e-17	NA	NA	NA	NA	0.8822	0.2948	0.2119	8.183e-09	0.8588	0.4616	0.1831	2.423e-05	-?--	9.2751e-17	0.824438	0.303473	0.03103	1.57e-25	0.004169	0.817517	3	3.2951	0.33691	1.57e-25	0.004168	0.81753
	19	rs2075650	44892362	TOMM40	A	0.7084	0.191974	0.198758	1.0104e-16	NA	NA	NA	NA	0.8821	0.2952	0.2117	8.16e-09	0.8619	0.4552	0.1814	1.433e-05	-?--	1.0104e-16	0.826265	0.303914	0.030862	7.67e-26	0.00574	0.806215	3	3.29043	0.33409	7.52e-26	0.005739	0.806216
	19	rs157582	44892962	TOMM40	C	0.6266	0.214674	0.18078	1.72325e-17	NA	NA	NA	NA	0.8202	0.371	0.2009	8.007e-07	0.7872	0.5117	0.162	3.537e-05	-?--	1.72325e-17	0.752702	0.353611	0.033108	9.84e-24	0.001594	0.844751	3	2.82798	0.264753	9.74e-24	0.001595	0.844746
	19	rs1160985	44900155	TOMM40	C	0.6189	1.94771	0.132571	4.93837e-07	NA	NA	NA	NA	0.5308	1.38	0.1812	0.0755	0.5494	1.447	0.1529	0.01566	+?++	4.93837e-07	0.563262	1.6297	0.131298	2.61e-08	0.196494	0.385418	3	1.62959	0.131255	2.6e-08	0.196399	0.385601
	19	rs7259620	44904531	TOMM40	G	0.6235	2.00434	0.135102	2.65312e-07	NA	NA	NA	NA	0.5328	1.516	0.1835	0.02336	0.5539	1.489	0.1535	0.009535	+?++	2.65312e-07	0.567196	1.70002	0.138519	2.33e-09	0.269783	0.23672	3	1.69994	0.138495	2.33e-09	0.269696	0.23691
	19	rs405509	44905579	APOE	T	0.5641	2.08522	0.136413	7.15956e-08	NA	NA	NA	NA	0.4676	1.567	0.1745	0.009986	0.4777	1.281	0.1475	0.09286	+?++	7.15956e-08	0.498083	1.64039	0.130913	1.21e-08	0.050336	0.665445	3	1.6407	0.13104	1.23e-08	0.05045	0.665189
	19	rs769449	44906745	APOE	G	0.7282	0.16149	0.212264	8.70845e-18	NA	NA	NA	NA	0.9041	0.2338	0.2247	9.904e-11	0.8913	0.3948	0.1921	1.306e-06	-?--	8.70845e-18	0.851354	0.255014	0.027325	7.08e-30	0.006855	0.79931	3	3.9223	0.420349	7.11e-30	0.006879	0.79917
	19	rs429358	44908684	APOE	T	0.6941	0.159014	0.205583	3.74839e-19	NA	NA	NA	NA	0.8939	0.2488	0.2212	3.173e-10	0.8642	0.3898	0.182	2.258e-07	-?--	3.74839e-19	0.826478	0.258879	0.026868	2.59e-31	0.004738	0.813158	3	3.86215	0.400798	2.6e-31	0.004727	0.813242
	19	rs56131196	44919589	APOC1	G	0.696	0.15775	0.211887	2.88967e-18	0.8375	0.356043	0.224312	4.14691e-06	NA	NA	NA	NA	0.8476	0.4375	0.1821	5.61e-06	--?-	2.88967e-18	0.809093	0.301955	0.031713	2.52e-24	0.000877	0.857925	3	3.31197	0.347866	2.53e-24	0.000878	0.857907
	19	rs4420638	44919689	APOC1	A	0.696	0.15775	0.211887	2.88967e-18	0.8368	0.345532	0.227242	2.91992e-06	NA	NA	NA	NA	0.8476	0.4375	0.1821	5.61e-06	--?-	2.88967e-18	0.80881	0.299175	0.03152	1.63e-24	0.000967	0.855942	3	3.34276	0.352205	1.64e-24	0.000968	0.855922

## Sheet: Non-replicated Set of SNPs
	Newly Detected SNPs					LOADFS				FHS				CHS				HRS				Summary		Meta-analysis							Meta-analysis (absolute value of coefficients)
	Chr	SNP	Pos	Overlapping/Nearest Gene	Effect Allele	Freq	OR	se	P-value	Freq	OR	se	P-value	Freq	OR	se	P-value	Freq	OR	se	P-value	Effects	Min.P-value	Freq	OR	se	P-value	qtest.P-value	i2	nstudy	OR	se	P-value	qtest.P-value	i2
	1	rs6413942	88029176	LOC101927891	T	0.156	1.013	0.1243	0.9196	0.1695	0.7574	0.2013	0.1676	0.1673	1.387	0.2231	0.1421	0.1627	2.117	0.1637	4.627e-06	+-++	4.627e-06	0.164079	1.2149	0.092616	0.018414	0.000215	0.846214	4	1.33351	0.101617	0.000491	0.004867	0.76737
	1	rs4471236	88076664	LOC101927891	T	0.165	1.037	0.12	0.7625	0.1807	0.7746	0.1946	0.1893	0.1685	1.368	0.2231	0.1606	0.172	2.188	0.1638	1.755e-06	+-++	1.755e-06	0.17243	1.22612	0.091615	0.01165	0.00015	0.851888	4	1.33917	0.100059	0.000303	0.003555	0.778904
	1	rs4656009	88080526	LOC101927891	A	0.165	1.041	0.1199	0.7392	0.1806	0.7697	0.1952	0.1799	0.1689	1.364	0.2231	0.1641	0.1707	2.141	0.1643	3.583e-06	+-++	3.583e-06	0.172004	1.22018	0.091279	0.013916	0.000237	0.844589	4	1.33424	0.099773	0.000365	0.005592	0.761863
	1	rs10737721	88083118	LOC101927891	T	0.1645	1.03	0.1201	0.8068	0.1799	0.7807	0.1948	0.2037	0.1689	1.363	0.2232	0.1657	0.1706	2.142	0.1643	3.525e-06	+-++	3.525e-06	0.171681	1.21727	0.091077	0.015118	0.000243	0.844169	4	1.32507	0.099129	0.000506	0.004657	0.769063
	2	rs17754357	79173571	REG3A	G	0.9375	0.8575	0.1906	0.4199	0.9388	1.261	0.3121	0.4569	0.9336	1.014	0.3594	0.9686	0.9373	0.3605	0.2224	4.494e-06	-++-	4.494e-06	0.937109	0.711741	0.077979	0.005849	0.002155	0.795038	4	1.51576	0.166052	0.000749	0.01242	0.724142
	2	rs116799779	105728304	NCK2	G	0.974	1.096	0.3054	0.7636	0.9784	0.6234	0.4237	0.2647	0.975	0.8639	0.5371	0.7854	0.9745	0.2421	0.2964	1.708e-06	+---	1.708e-06	0.975563	0.555809	0.083987	0.001052	0.003583	0.77863	4	1.91713	0.289698	0.000283	0.011105	0.730167
	2	rs13016495	203581104	RAPH1	C	0.873	1.148	0.1413	0.3277	0.8831	1.032	0.2205	0.8874	0.8771	0.361	0.2129	1.717e-06	0.8705	0.8604	0.2103	0.4745	++--	1.717e-06	0.875584	0.853407	0.072622	0.08862	8.39e-05	0.860291	4	1.33636	0.113744	0.001855	0.002099	0.795819
	3	rs11127861	84694935	LINC00971	G	0.6638	0.9947	0.09895	0.9575	0.655	0.8778	0.1407	0.3545	0.6673	0.4327	0.1811	3.723e-06	0.6514	0.9574	0.1565	0.7806	----	3.723e-06	0.65753	0.857503	0.053699	0.021417	0.000695	0.823905	4	1.16626	0.073043	0.021373	0.000694	0.823915
	3	rs34925435	129947221	TRH	C	NA	NA	NA	NA	NA	NA	NA	NA	NA	NA	NA	NA	0.9384	0.3667	0.2188	4.521e-06	???-	4.521e-06	0.9384	0.3667	0.065255	4.62e-06	1	NA	1	2.72702	0.485214	4.61e-06	1	NA
	3	rs28385458	158837475	MFSD1	G	0.8508	0.9131	0.127	0.4739	0.8394	0.621777	0.202327	0.0188472	0.8502	1.155	0.2544	0.5709	0.8502	0.4425	0.1671	1.062e-06	--+-	1.062e-06	0.847362	0.725386	0.05693	0.000166	0.001158	0.811982	4	1.42399	0.11176	3.4e-05	0.004741	0.768383
	3	rs7616299	158875391	MFSD1	G	0.8529	0.8329	0.1259	0.1466	0.8374	0.8217	0.1783	0.2707	0.8498	1.146	0.2532	0.5903	0.8491	0.4507	0.1655	1.47e-06	--+-	1.47e-06	0.846759	0.737442	0.056226	0.000228	0.004265	0.772363	4	1.39609	0.106438	5.38e-05	0.014951	0.713525
	4	rs28384174	6959380	TBC1D14	G	0.9378	1.052	0.1973	0.7975	0.9452	0.7264	0.2911	0.2721	0.9454	0.7976	0.3492	0.5173	0.9406	0.3366	0.238	4.746e-06	+---	4.746e-06	0.942158	0.689578	0.076801	0.003107	0.003094	0.783631	4	1.51112	0.168293	0.001022	0.008006	0.746309
	4	rs6838042	6971322	TBC1D14	G	0.939	1.009	0.1986	0.966	0.9457	0.7316	0.289	0.2795	0.947	0.7671	0.3488	0.4472	0.9422	0.3305	0.238	3.298e-06	+---	3.298e-06	0.94338	0.67051	0.074775	0.001498	0.004025	0.774484	4	1.50163	0.167404	0.001235	0.004761	0.768222
	4	rs7686186	6984367	TBC1D14	C	0.9378	1.052	0.1973	0.7975	0.9446	0.737	0.2891	0.2911	0.9462	0.7768	0.3487	0.4689	0.9406	0.3364	0.2379	4.672e-06	+---	4.672e-06	0.942134	0.689045	0.076638	0.003001	0.003118	0.783376	4	1.51219	0.168175	0.000983	0.008071	0.745935
	4	rs6852613	7033910	LOC100129931	G	0.9337	0.9745	0.1882	0.891	0.9415	0.7401	0.2772	0.2777	0.947	0.8578	0.3645	0.674	0.9333	0.3381	0.2278	1.944e-06	----	1.944e-06	0.938013	0.675597	0.072901	0.001224	0.00358	0.77866	4	1.48047	0.159746	0.001216	0.003568	0.778774
	7	rs77104831	102911421	FBXL13	G	NA	NA	NA	NA	NA	NA	NA	NA	NA	NA	NA	NA	0.9788	0.2338	0.3058	2.009e-06	???-	2.009e-06	0.9788	0.2338	0.053776	2.04e-06	1	NA	1	4.27716	0.983837	2.04e-06	1	NA
	8	rs75462348	18533400	PSD3	G	0.9777	0.8057	0.3162	0.4944	NA	NA	NA	NA	NA	NA	NA	NA	0.9761	0.2175	0.3024	4.547e-07	-??-	4.547e-07	0.976655	0.40632	0.072206	3.79e-05	0.002753	0.888445	2	2.45961	0.437228	3.86e-05	0.002763	0.888368
	10	rs10795162	4402925	LINC00703	A	0.9207	1.58028	0.212288	0.0311159	0.9136	0.9671	0.2591	0.8974	0.9271	0.8411	0.3024	0.5672	0.92	0.3828	0.2096	4.601e-06	+---	4.601e-06	0.919624	0.819219	0.086846	0.093353	3.69e-05	0.870625	4	1.62583	0.172387	4.38e-05	0.026039	0.675989
	10	rs7071303	4428648	LINC00703	C	0.9105	1.46909	0.202705	0.0577556	0.9061	0.9578	0.2479	0.862	0.9208	0.9578	0.3075	0.8884	0.9107	0.3896	0.1989	2.142e-06	+---	2.142e-06	0.911164	0.815257	0.083535	0.074146	4.21e-05	0.869065	4	1.56704	0.160543	8.65e-05	0.013568	0.719186
	12	rs11044882	19818033	LOC100506393	C	0.4734	0.9366	0.09211	0.4768	0.494	1.05	0.1417	0.732	0.4883	1.332	0.1779	0.107	0.4763	2.042	0.1542	3.676e-06	-+++	3.676e-06	0.482679	1.15017	0.069584	0.029829	0.000178	0.849255	4	1.22632	0.074164	0.001535	0.002179	0.7947
	12	rs10878688	67888338	LOC101927922	T	0.1944	1.04	0.113	0.7266	0.2134	0.9393	0.1692	0.7115	0.227	2.493	0.1872	1.053e-06	0.2126	1.183	0.1737	0.3343	+-++	1.053e-06	0.211842	1.20439	0.084586	0.013869	0.000274	0.842084	4	1.23482	0.086775	0.00529	0.000636	0.825817
	12	rs741290	67891362	LOC101927922	T	0.1375	0.9729	0.129	0.8313	0.146	1.029	0.1909	0.8822	0.155	2.489	0.1954	3.061e-06	0.1473	1.144	0.198	0.4958	-+++	3.061e-06	0.1464	1.20914	0.094406	0.025039	0.000618	0.826409	4	1.23821	0.096684	0.011714	0.00116	0.811928
	12	rs2904502	67910369	LOC101927922	C	0.1913	1.031	0.1129	0.7843	0.2017	0.9583	0.1728	0.8055	0.22	2.371	0.1881	4.477e-06	0.2076	1.101	0.1785	0.5908	+-++	4.477e-06	0.205024	1.17968	0.083578	0.030302	0.000776	0.821459	4	1.19969	0.085062	0.017103	0.001246	0.810141
	12	rs79722180	67914010	LOC101927922	C	0.8957	1.044	0.1435	0.7662	0.9059	0.9274	0.23	0.743	0.8982	0.3158	0.2163	9.827e-08	0.885	0.9006	0.2192	0.6328	+---	9.827e-08	0.895068	0.787551	0.068614	0.012443	4.92e-05	0.867185	4	1.31866	0.114845	0.003785	0.000138	0.853177
	12	rs2041769	67916704	LOC101927922	G	0.1913	1.031	0.1129	0.7843	0.2012	0.9624	0.1727	0.8246	0.22	2.371	0.1881	4.477e-06	0.2064	1.106	0.1784	0.5733	+-++	4.477e-06	0.204457	1.18156	0.083696	0.028714	0.000804	0.820647	4	1.19963	0.085041	0.017111	0.001235	0.810353
	12	rs2930120	67920032	LOC101927922	A	0.1906	1.023	0.1132	0.843	0.2005	0.9113	0.1754	0.5965	0.22	2.371	0.1881	4.477e-06	0.2059	1.108	0.1783	0.5642	+-++	4.477e-06	0.203951	1.16781	0.083134	0.043063	0.000524	0.829837	4	1.20975	0.086085	0.012992	0.001407	0.806992
	12	rs2160243	67922216	LOC101927922	G	0.1926	1.027	0.1127	0.812	0.2027	0.9574	0.1724	0.8009	0.2196	2.391	0.1893	4.111e-06	0.2073	1.068	0.1802	0.7131	+-++	4.111e-06	0.205369	1.17082	0.083096	0.039072	0.00064	0.825689	4	1.19108	0.084569	0.022212	0.001018	0.815129
	12	rs2160244	67922231	LOC101927922	G	0.1916	1.013	0.1131	0.9088	0.2018	0.9107	0.175	0.5928	0.2196	2.391	0.1893	4.111e-06	0.2069	1.031	0.1839	0.8695	+-++	4.111e-06	0.204784	1.14771	0.082097	0.07385	0.000373	0.836483	4	1.19011	0.085143	0.023969	0.000924	0.817444
	13	rs4942587	46888665	HTR2A	A	0.7644	0.514584	0.143232	3.50767e-06	0.7746	0.9269	0.1629	0.6415	0.7913	1.648	0.2497	0.04549	0.7679	0.891	0.1718	0.5017	--+-	3.50767e-06	0.773143	0.795729	0.062738	0.00765	0.000265	0.842658	4	1.41332	0.111424	5.41e-05	0.019703	0.696052
	15	rs62037093	100545006	CERS3	G	0.7802	1.94836	0.143692	3.45409e-06	NA	NA	NA	NA	0.7578	1.066	0.2053	0.7558	0.7539	0.8724	0.1666	0.4126	+?+-	3.45409e-06	0.761772	1.3062	0.114456	0.005477	0.000677	0.862967	3	1.43056	0.125355	0.000197	0.014672	0.763133
	15	rs12910448	100548360	PRKXP1	C	0.7876	2.01032	0.146484	1.86975e-06	NA	NA	NA	NA	0.773	1.084	0.2119	0.702	0.7601	0.9507	0.1712	0.7679	+?+-	1.86975e-06	0.770444	1.37238	0.122946	0.001319	0.001808	0.841667	3	1.4193	0.127177	0.000383	0.005718	0.806354
	19	rs2302525	43652448	PLAUR	G	0.947	0.8154	0.2132	0.3384	NA	NA	NA	NA	NA	NA	NA	NA	0.9504	0.3515	0.2278	4.406e-06	-??-	4.406e-06	0.949221	0.550507	0.073858	0.000127	0.007001	0.862498	2	1.81662	0.243712	0.000127	0.006997	0.862518
	22	rs73165159	41950038	LINC00634	C	NA	NA	NA	NA	NA	NA	NA	NA	NA	NA	NA	NA	0.9653	0.2981	0.2591	2.982e-06	???-	2.982e-06	0.9653	0.2981	0.060561	3.04e-06	1	NA	1	3.35458	0.681536	3.04e-06	1	NA
	Previously Detected SNPs					LOADFS				FHS				CHS				HRS				Summary		Meta-analysis							Meta-analysis (absolute value of coefficients)
	Chr	SNP	Pos	Overlapping/Nearest Gene	Effect Allele	Freq	OR	se	P-value	Freq	OR	se	P-value	Freq	OR	se	P-value	Freq	OR	se	P-value	Effects	Min.P-value	Freq	OR	se	P-value	qtest.P-value	i2	nstudy	OR	se	P-value	qtest.P-value	i2
	3	rs4679840	158876010	MFSD1	A	0.8537	0.837	0.1265	0.1596	0.8383	0.8328	0.1783	0.3049	0.8498	1.146	0.2532	0.5903	0.8495	0.4502	0.1655	1.409e-06	--+-	1.409e-06	0.847294	0.740447	0.056555	0.000283	0.003863	0.775968	4	1.39038	0.106202	6.87e-05	0.013407	0.719867
	19	rs157580	44892009	TOMM40	G	0.2877	0.388883	0.146628	1.18456e-10	NA	NA	NA	NA	0.4073	0.6386	0.1888	0.01755	0.3868	0.8429	0.1531	0.2642	-?--	1.18456e-10	0.365583	0.580371	0.04902	3.91e-09	0.00108	0.853602	3	1.72332	0.145591	3.9e-09	0.001084	0.853525
	19	rs8106922	44898409	TOMM40	A	0.6697	2.04345	0.139486	3.00074e-07	NA	NA	NA	NA	0.5844	1.375	0.1837	0.08323	0.5945	1.401	0.1571	0.0318	+?++	3.00074e-07	0.611921	1.6359	0.135924	5.86e-08	0.11015	0.546673	3	1.63596	0.135945	5.87e-08	0.110177	0.546622
	19	rs769450	44907187	APOE	G	0.6737	2.02702	0.142086	6.59861e-07	NA	NA	NA	NA	0.5788	1.411	0.1851	0.06287	0.5929	1.322	0.1544	0.07083	+?++	6.59861e-07	0.610827	1.6007	0.133484	2.43e-07	0.092584	0.579768	3	1.60057	0.133447	2.43e-07	0.092493	0.579941
	19	rs7412	44908822	APOE	C	0.9523	5.31468	0.314261	1.06329e-07	NA	NA	NA	NA	0.9224	3.157	0.5174	0.02628	0.9214	1.069	0.2807	0.8134	+?++	1.06329e-07	0.929786	2.29602	0.370744	1.88e-05	0.000576	0.865926	3	2.29479	0.370432	1.89e-05	0.000573	0.866025
	19	rs439401	44911194	APOE	T	0.2975	0.458341	0.133618	5.26472e-09	NA	NA	NA	NA	0.3822	1.02	0.1799	0.9116	0.3727	0.9283	0.1533	0.6278	-?+-	5.26472e-09	0.355073	0.699653	0.056481	4.87e-05	0.000135	0.887751	3	1.44298	0.116499	3.05e-05	0.000211	0.881852
	19	rs584007	44913221	APOC1	A	0.2966	0.46193	0.133525	7.28342e-09	NA	NA	NA	NA	0.3818	1.022	0.1802	0.9025	0.3707	0.894	0.1541	0.4672	-?+-	7.28342e-09	0.353826	0.692802	0.056011	3.09e-05	0.000247	0.879634	3	1.45878	0.117969	1.82e-05	0.000408	0.871867

## Sheet: Meta-analysis Set of SNPs
	Newly Detected SNPs					LOADFS				FHS				CHS				HRS				Summary		Meta-analysis							Meta-analysis (absolute value of coefficients)
	Chr	SNP	Pos	Overlapping/Nearest Gene	Effect Allele	Freq	OR	se	P-value	Freq	OR	se	P-value	Freq	OR	se	P-value	Freq	OR	se	P-value	Effects	Min.P-value	Freq	OR	se	P-value	qtest.P-value	i2	nstudy	OR	se	P-value	qtest.P-value	i2
	3	rs9862849	66855351	KBTBD8	C	0.8891	0.526182	0.197057	0.00112004	0.9029	0.6724	0.2143	0.06399	0.8951	0.7059	0.2546	0.1713	0.9056	0.5683	0.2082	0.006646	----	0.00112004	0.899856	0.602501	0.058558	2.66e-06	0.752877	0	4	1.6598	0.161311	2.65e-06	0.752876	0
	19	rs3852860	44879709	PVRL2	C	0.6257	1.46771	0.11982	0.00136317	NA	NA	NA	NA	0.5339	1.572	0.1832	0.01352	0.5806	1.436	0.1569	0.021	+?++	0.00136317	0.58129	1.47991	0.11521	3.53e-06	0.927572	0	3	1.47989	0.115236	3.55e-06	0.927647	0
	23	rs5969117	87181248	KLHL4	C	0.2988	1.5313	0.0989935	1.67377e-05	0.2875	1.447	0.2082	0.0761	NA	NA	NA	NA	0.2998	1.351	0.2177	0.1669	++?+	1.67377e-05	0.295488	1.49049	0.113797	1.42e-06	0.86138	0	3	1.49049	0.113793	1.42e-06	0.861394	0
	Previously Detected SNPs					LOADFS				FHS				CHS				HRS				Summary		Meta-analysis							Meta-analysis (absolute value of coefficients)
	Chr	SNP	Pos	Overlapping/Nearest Gene	Effect Allele	Freq	OR	se	P-value	Freq	OR	se	P-value	Freq	OR	se	P-value	Freq	OR	se	P-value	Effects	Min.P-value	Freq	OR	se	P-value	qtest.P-value	i2	nstudy	OR	se	P-value	qtest.P-value	i2
	19	rs8103315	44750911	BCL3	C	0.8337	0.619103	0.156434	0.00217607	NA	NA	NA	NA	0.8757	0.5032	0.2227	0.002042	0.8776	0.6558	0.198	0.03314	-?--	0.002042	0.865549	0.600004	0.058166	2.06e-06	0.648658	0	3	1.66664	0.161546	2.05e-06	0.648561	0

## Sheet: Nominally Sig. Set of SNPs
	Newly Detected SNPs					LOADFS				FHS				CHS				HRS				Summary		Meta-analysis							Meta-analysis (absolute value of coefficients)
	Chr	SNP	Pos	Overlapping/Nearest Gene	Effect Allele	Freq	OR	se	P-value	Freq	OR	se	P-value	Freq	OR	se	P-value	Freq	OR	se	P-value	Effects	Min.P-value	Freq	OR	se	P-value	qtest.P-value	i2	nstudy	OR	se	P-value	qtest.P-value	i2
	1	rs1536132	235979265	NID1	T	0.2402	1.31516	0.131944	0.0378638	0.2319	1.58655	0.181693	0.011074	0.2321	1.695	0.1992	0.008051	0.215	0.6014	0.2023	0.01197	+++-	0.008051	0.227425	1.24949	0.098179	0.009065	0.000619	0.826383	4	1.4972	0.117631	2.28e-06	0.631593	0
	2	rs1437679	152588322	FMNL2	C	0.6929	1.28503	0.12297	0.0414141	0.6452	1.76967	0.185494	0.00208998	NA	NA	NA	NA	0.6621	0.7147	0.1509	0.02604	++?-	0.00208998	0.663667	1.14162	0.08918	0.118251	0.000313	0.876097	3	1.4113	0.110244	4.89e-05	0.354806	0.03492
	3	rs13096228	192791273	MB21D2	A	0.8375	0.728582	0.153664	0.0393322	NA	NA	NA	NA	0.8588	2.145	0.328	0.01999	0.828	0.6259	0.1781	0.008523	-?+-	0.008523	0.837896	0.776143	0.076591	0.020866	0.003628	0.822037	3	1.52827	0.150794	0.000111	0.444932	0
	3	rs2688497	195749214	MUC4	A	0.1635	0.696674	0.156067	0.0205627	0.143	1.59543	0.215142	0.0299071	NA	NA	NA	NA	0.1578	0.6209	0.2366	0.04394	-+?-	0.0205627	0.154219	0.848171	0.084909	0.139477	0.002539	0.832662	3	1.51489	0.151653	0.000195	0.885023	0
	4	rs11733772	56231785	KIAA1211	A	0.757	1.31517	0.135795	0.0436445	NA	NA	NA	NA	0.7699	1.639	0.2397	0.03923	0.7592	0.6885	0.1593	0.01917	+?+-	0.01917	0.761187	1.08222	0.093714	0.405077	0.001416	0.847553	3	1.41015	0.122113	0.000295	0.707614	0
	4	rs12511576	56238939	KIAA1211	A	0.7573	1.31046	0.135852	0.0465656	NA	NA	NA	NA	0.7687	1.667	0.2411	0.03403	0.761	0.6994	0.1603	0.0257	+?+-	0.0257	0.761872	1.09021	0.094705	0.364404	0.001837	0.841267	3	1.40307	0.121867	0.000378	0.67787	0
	5	rs2973689	178327579	COL23A1	G	0.2193	1.42904	0.141139	0.0114237	NA	NA	NA	NA	0.2012	1.684	0.2024	0.01	0.2209	1.494	0.1673	0.01642	+?++	0.01	0.215741	1.50347	0.130578	1.87e-05	0.800376	0	3	1.50338	0.130562	1.87e-05	0.800622	0
	6	rs6912023	14925778	JARID2	T	0.7799	0.757109	0.139983	0.0468427	NA	NA	NA	NA	0.8003	1.659	0.2538	0.04607	0.7962	1.816	0.2207	0.00686	-?++	0.00686	0.792884	1.07011	0.103435	0.527207	0.000601	0.865161	3	1.48281	0.143316	0.000238	0.422673	0
	6	rs16875917	14930311	JARID2	T	0.7799	0.757109	0.139983	0.0468427	NA	NA	NA	NA	0.7999	1.663	0.2538	0.04502	0.7963	1.819	0.221	0.006794	-?++	0.006794	0.792838	1.07035	0.103513	0.5261	0.000589	0.865543	3	1.48383	0.143456	0.000234	0.418488	0
	6	rs9332733	31927315	C2	A	0.9913	4.00156	0.614565	0.0240475	0.9905	0.200637	0.552692	0.00365794	NA	NA	NA	NA	0.9895	0.3128	0.4962	0.01919	+-?-	0.00365794	0.990249	0.531587	0.125359	0.045879	0.000542	0.867012	3	3.92495	0.925644	1.58e-05	0.835777	0
	8	rs118082476	24250416	ADAM28	G	0.9889	3.77443	0.565751	0.0188866	NA	NA	NA	NA	0.9852	0.2377	0.4767	0.002579	0.9869	0.3416	0.4117	0.009092	+?--	0.002579	0.98702	0.530542	0.112149	0.020241	0.000334	0.875065	3	3.49778	0.739342	4.55e-06	0.83734	0
	9	rs16937177	18909599	ADAMTSL1	G	0.9554	1.90776	0.286174	0.024001	NA	NA	NA	NA	0.9493	0.4563	0.3033	0.00967	0.9508	0.527	0.2843	0.02425	+?--	0.00967	0.95166	0.785441	0.112414	0.150477	0.000614	0.864782	3	1.9869	0.28433	4.4e-05	0.927352	0
	11	rs77162934	70435739	CTTN	G	0.9492	0.522442	0.271258	0.0166912	NA	NA	NA	NA	0.9516	0.4654	0.3095	0.01347	0.9453	0.577	0.2697	0.04147	-?--	0.01347	0.947841	0.524648	0.07309	7.43e-05	0.871768	0	3	1.90607	0.265529	7.42e-05	0.871742	0
	12	rs825029	101574370	MYBPC1	T	0.5158	0.784886	0.112622	0.0314991	0.5094	1.38234	0.160845	0.0441179	0.4883	1.463	0.1806	0.03522	0.517	0.7433	0.1463	0.04257	-++-	0.0314991	0.509671	0.956008	0.063889	0.52997	0.000764	0.821819	4	1.34071	0.089603	4.3e-05	0.924296	0
	12	rs825028	101575499	MYBPC1	G	0.5201	0.777524	0.112856	0.0257637	0.5081	1.3973	0.160055	0.0366033	0.4922	1.432	0.1813	0.04751	0.5185	0.736	0.1452	0.03474	-++-	0.0257637	0.511348	0.948613	0.063303	0.46075	0.000647	0.825446	4	1.3475	0.089943	3.09e-05	0.952769	0
	12	rs825027	101575569	MYBPC1	C	0.5062	0.798541	0.112749	0.0460092	0.5011	1.4133	0.160959	0.0316209	0.4766	1.432	0.1795	0.04532	0.5085	0.7053	0.1481	0.01838	-++-	0.01838	0.500435	0.95432	0.063912	0.514891	0.000495	0.830996	4	1.34947	0.090401	3.04e-05	0.863124	0
	13	rs17070285	47545825	SUCLA2	G	0.8738	0.684689	0.172526	0.0281235	0.884	0.550131	0.22449	0.00776727	NA	NA	NA	NA	0.8846	2.234	0.3172	0.01127	--?+	0.00776727	0.881892	0.769728	0.0857	0.03721	0.000916	0.857055	3	1.67187	0.186153	4.33e-05	0.452143	0
	14	rs12147025	22971533	AJUBA	A	0.8446	1.49343	0.159297	0.0118089	NA	NA	NA	NA	0.8284	1.81	0.2792	0.03357	0.84	1.715	0.2425	0.02623	+?++	0.0118089	0.838415	1.60102	0.171448	9.1e-05	0.792936	0	3	1.60106	0.171428	9.07e-05	0.792858	0
	15	rs7169210	63872870	MIR422A	T	0.2529	0.723092	0.131525	0.0136986	0.235	0.64526	0.19614	0.0255083	0.2295	0.5672	0.2418	0.01901	0.2515	1.424	0.1601	0.02734	---+	0.0136986	0.243419	0.829838	0.064675	0.027445	0.00087	0.818849	4	1.46699	0.114289	5.9e-06	0.827354	0
	15	rs925248	63875344	MIR422A	G	0.2591	0.74595	0.131425	0.0257379	0.2372	0.645982	0.195901	0.0257054	0.2348	0.5507	0.2413	0.01342	0.2586	1.504	0.158	0.00977	---+	0.00977	0.248693	0.854603	0.066276	0.061805	0.000241	0.844304	4	1.47581	0.1145	3.81e-06	0.717984	0
	15	rs34136284	88908019	MFGE8	A	0.8647	1.42411	0.168308	0.0356774	NA	NA	NA	NA	0.8662	0.4905	0.2222	0.001348	0.8654	1.785	0.2678	0.03048	+?-+	0.001348	0.865407	1.09231	0.116768	0.461743	8.17e-05	0.89376	3	1.65438	0.176847	2.74e-05	0.415319	0
	18	rs4473280	73566950	LOC100505817	C	0.7582	1.45351	0.142578	0.00871551	NA	NA	NA	NA	0.7578	1.675	0.2295	0.02466	0.7559	1.622	0.1908	0.01122	+?++	0.00871551	0.756962	1.54284	0.142959	2.26e-05	0.830315	0	3	1.54285	0.142955	2.25e-05	0.830269	0
	22	rs370241	17974108	MICAL3	T	0.5149	1.26335	0.115077	0.0422113	0.5039	0.702181	0.157447	0.0247295	0.5157	1.624	0.1819	0.007708	0.5149	1.415	0.1518	0.02217	+-++	0.007708	0.512028	1.191	0.080637	0.016139	0.001294	0.809168	4	1.38444	0.093745	7.65e-06	0.692618	0
	22	rs17761569	32339651	RFPL3	G	0.931	1.61504	0.22495	0.0330927	NA	NA	NA	NA	0.9317	5.283	0.7183	0.02049	0.9084	0.5809	0.2134	0.0109	+?+-	0.0109	0.919953	1.01801	0.133334	0.906086	0.000278	0.877861	3	1.75781	0.230204	0.000195	0.286739	0.199476
	Previously Detected SNPs					LOADFS				FHS				CHS				HRS				Summary		Meta-analysis							Meta-analysis (absolute value of coefficients)
	Chr	SNP	Pos	Overlapping/Nearest Gene	Effect Allele	Freq	OR	se	P-value	Freq	OR	se	P-value	Freq	OR	se	P-value	Freq	OR	se	P-value	Effects	Min.P-value	Freq	OR	se	P-value	qtest.P-value	i2	nstudy	OR	se	P-value	qtest.P-value	i2
	1	rs4659618	235987159	NID1	A	0.2413	1.33055	0.131733	0.0301612	0.2374	1.54074	0.175097	0.0135608	0.2328	1.748	0.1981	0.004814	0.2169	0.6254	0.1996	0.0187	+++-	0.004814	0.229983	1.2643	0.098192	0.005392	0.000879	0.818608	4	1.49436	0.116078	1.9e-06	0.671124	0
	6	rs6908102	14926089	JARID2	A	0.7796	0.755259	0.139963	0.0449105	NA	NA	NA	NA	0.7994	1.665	0.2538	0.04445	0.7941	1.755	0.2166	0.009411	-?++	0.009411	0.791551	1.06573	0.102561	0.550593	0.000726	0.861648	3	1.47625	0.142098	0.000263	0.480273	0
	14	rs3751490	22886339	REM2	G	0.8474	1.52244	0.161021	0.00904611	NA	NA	NA	NA	0.8331	1.76	0.2766	0.04087	0.8418	1.819	0.2461	0.01506	+?++	0.00904611	0.841203	1.6344	0.176198	5.03e-05	0.796469	0	3	1.63435	0.176228	5.06e-05	0.796548	0
	23	rs12556444	25862192	MAGEB18	A	0.829	0.808188	0.106785	0.0461214	NA	NA	NA	NA	0.8136	0.5154	0.2797	0.0178	0.8275	0.5953	0.2428	0.03264	-?--	0.0178	0.824557	0.736318	0.062153	0.000914	0.206572	0.365928	3	1.3581	0.114642	0.000915	0.206616	0.365842

## Sheet: Regions
	Current Study					Previous Studies
	Chromosomal Region	SNP	Position	Overlapping/Nearest Gene	SNPs Set	Top AD-Associated SNP in Region	Position	Overlapping/Nearest Gene	Pvalue	PubMed ID
	8q24.22	rs726411	130734543	ADCY8	Replicated set	rs263238	130799787	ADCY8	2.4e-06	21116278
	8q24.22	rs726411	130734543	ADCY8	Replicated set	rs2270875	131987689	EFR3A	1.2e-06	23374588
	1p22.2	rs6413942	88029176	LOC101927891	Non-replicated set	rs2813746	90074206	ZNF326	1.7e-06	20197096
	1p22.2	rs4471236	88076664	LOC101927891	Non-replicated set	rs2813746	90074206	ZNF326	1.7e-06	20197096
	1p22.2	rs4656009	88080526	LOC101927891	Non-replicated set	rs2813746	90074206	ZNF326	1.7e-06	20197096
	1p22.2	rs10737721	88083118	LOC101927891	Non-replicated set	rs2813746	90074206	ZNF326	1.7e-06	20197096
	2p12	rs17754357	79173571	REG3A	Non-replicated set	rs6738962	80054047	CTNNA2	1.2e-08	23535033
	4p16.1	rs28384174	6959380	TBC1D14	Non-replicated set	rs6834555	10060702	WDR1	3.1e-07	22005930
	4p16.1	rs6838042	6971322	TBC1D14	Non-replicated set	rs6834555	10060702	WDR1	3.1e-07	22005930
	4p16.1	rs7686186	6984367	TBC1D14	Non-replicated set	rs6834555	10060702	WDR1	3.1e-07	22005930
	4p16.1	rs6852613	7033910	LOC100129931	Non-replicated set	rs6834555	10060702	WDR1	3.1e-07	22005930
	8p22	rs75462348	18533400	PSD3	Non-replicated set	rs7842088	17727620	MTUS1	2.1e-07	20932310
	10p15.1	rs10795162	4402925	LINC00703	Non-replicated set	rs725206	6353033	LOC399715	2.3e-06	21460841
	10p15.1	rs7071303	4428648	LINC00703	Non-replicated set	rs725206	6353033	LOC399715	2.3e-06	21460841
	15q26.3	rs62037093	100545006	CERS3	Non-replicated set	rs4965211	99086348	SYNM	1.6e-06	21379329
	15q26.3	rs12910448	100548360	PRKXP1	Non-replicated set	rs4965211	99086348	SYNM	1.6e-06	21379329
	3p14.1	rs9862849	66855351	KBTBD8	Meta-analysis set	rs7638995	69124224	LMOD3	1.8e-06	22881374
	23q21.31	rs5969117	87181248	KLHL4	Meta-analysis set	rs5984894	92138738	PCDH11X	3.9e-12	21460841
	2q23.3	rs1437679	152588322	FMNL2	Nominally significant set	rs7591606	152517361	FMNL2	2.7e-06	21379329
	2q23.3	rs1437679	152588322	FMNL2	Nominally significant set	rs13397414	153374900	RPRM	3.4e-09	18823527
	4q12	rs11733772	56231785	KIAA1211	Nominally significant set	rs753129	55802265	LOC644145	2.8e-07	22005930
	4q12	rs12511576	56238939	KIAA1211	Nominally significant set	rs753129	55802265	LOC644145	2.8e-07	22005930
	6p21.33	rs9332733	31927315	C2	Nominally significant set	rs12201301	31039780	MUC22	1.5e-06	19734903
	12q23.2	rs825029	101574370	MYBPC1	Nominally significant set	rs2290720	101293265	UTP20	2.8e-06	20197096
	12q23.2	rs825028	101575499	MYBPC1	Nominally significant set	rs2290720	101293265	UTP20	2.8e-06	20197096
	12q23.2	rs825027	101575569	MYBPC1	Nominally significant set	rs2290720	101293265	UTP20	2.8e-06	20197096
	18q22.3	rs4473280	73566950	LOC100505817	Nominally significant set	rs1943816	73391387	LOC100505817	1.1e-07	20932310
	22q11.21	rs370241	17974108	MICAL3	Nominally significant set	rs3788299	19503330	CDC45	1.3e-06	21627779
	22q12.3	rs17761569	32339651	RFPL3	Nominally significant set	rs5998432	32349929	RFPL3	8.7e-07	20932310
