# Supplementary material for: Genome-wide analysis of genetic predisposition to Alzheimer’s disease and related sex disparities
Source: Alzheimers Res Ther. 2019 Jan 12;11:5. doi: 10.1186/s13195-018-0458-8 (PMC6330399; doi:10.1186/s13195-018-0458-8)
Supplement: Supplementary file 4 — Detailed information about the AD-associated SNPs under analysis plan 3 (only females). (XLSX 72 kb) [file 13195_2018_458_MOESM4_ESM.xlsx]

## Sheet: Replicated Set of SNPs
	Newly Detected SNPs					LOADFS				FHS				CHS				HRS				Summary		Meta-analysis							Meta-analysis (absolute value of coefficients)
	Chr	SNP	Pos	Overlapping/Nearest Gene	Effect Allele	Freq	OR	se	P-value	Freq	OR	se	P-value	Freq	OR	se	P-value	Freq	OR	se	P-value	Effects	Min.P-value	Freq	OR	se	P-value	qtest.P-value	i2	nstudy	OR	se	P-value	qtest.P-value	i2
	6	rs62402815	19350484	LOC101928519	G	0.9374	0.8836	0.1638	0.4497	0.9447	0.528616	0.217899	0.00343748	0.9465	0.3175	0.2013	1.199e-08	0.9366	0.7793	0.2136	0.243	----	1.199e-08	0.940573	0.610213	0.054223	4.29e-07	0.000589	0.827449	4	1.63857	0.145589	4.31e-07	0.000588	0.827457
	19	rs58446550	44825123	BCAM	C	0.6041	0.649793	0.0934389	3.9553e-06	0.6688	0.722099	0.114958	0.00462178	0.6675	0.7712	0.1344	0.05323	0.6655	0.7602	0.1158	0.01787	----	3.9553e-06	0.652681	0.711786	0.037678	1.21e-09	0.649073	0	4	1.40493	0.074372	1.21e-09	0.649122	0
	19	rs56317818	44856329	PVRL2	C	0.6673	0.587079	0.0990883	7.6596e-08	NA	NA	NA	NA	0.7285	0.7487	0.1439	0.04432	0.7272	0.7289	0.1206	0.008729	-?--	7.6596e-08	0.709633	0.662983	0.041974	1.24e-09	0.242083	0.295017	3	1.5083	0.095481	1.23e-09	0.24202	0.295146
	19	rs12462573	44856449	PVRL2	G	0.6679	0.589375	0.0985661	8.14677e-08	NA	NA	NA	NA	0.7288	0.7613	0.1446	0.05926	0.7273	0.7395	0.1208	0.0125	-?--	8.14677e-08	0.709945	0.669008	0.042316	2.72e-09	0.208089	0.362972	3	1.49475	0.094545	2.72e-09	0.20808	0.36299
	19	rs283815	44887076	PVRL2	A	0.6366	0.225095	0.128459	3.72415e-31	NA	NA	NA	NA	0.8073	0.4838	0.1516	1.685e-06	0.7895	0.5461	0.125	1.313e-06	-?--	3.72415e-31	0.748272	0.38446	0.027525	3.17e-35	1.05e-06	0.92738	3	2.60072	0.18616	3.14e-35	1.04e-06	0.927396
	19	rs34095326	44892587	TOMM40	G	0.8021	0.232954	0.147383	4.82714e-23	NA	NA	NA	NA	0.9089	0.5264	0.1917	0.0008168	0.8916	0.4797	0.1504	1.033e-06	-?--	4.82714e-23	0.869164	0.369325	0.031168	3.81e-27	0.000301	0.876693	3	2.70793	0.228571	3.86e-27	0.000301	0.876671
	19	rs75627662	44910319	APOE	C	0.6908	0.259434	0.119756	1.91742e-29	NA	NA	NA	NA	0.817	0.5647	0.1497	0.0001345	0.8041	0.6066	0.1288	0.0001042	-?--	1.91742e-29	0.773474	0.424327	0.02984	1.02e-29	7.43e-07	0.929142	3	2.35682	0.165752	1.02e-29	7.44e-07	0.929133
	19	rs483082	44912921	APOC1	G	0.6287	0.21547	0.123733	2.44832e-35	NA	NA	NA	NA	0.7828	0.5114	0.1439	3.171e-06	0.7777	0.5498	0.1244	1.518e-06	-?--	2.44832e-35	0.734105	0.38242	0.026646	1.21e-37	3.97e-08	0.941325	3	2.61461	0.18215	1.2e-37	3.95e-08	0.941338
	Previously Detected SNPs					LOADFS				FHS				CHS				HRS				Summary		Meta-analysis							Meta-analysis (absolute value of coefficients)
	Chr	SNP	Pos	Overlapping/Nearest Gene	Effect Allele	Freq	OR	se	P-value	Freq	OR	se	P-value	Freq	OR	se	P-value	Freq	OR	se	P-value	Effects	Min.P-value	Freq	OR	se	P-value	qtest.P-value	i2	nstudy	OR	se	P-value	qtest.P-value	i2
	19	rs10405693	44823407	BCAM	C	0.6085	0.645989	0.0938919	3.25557e-06	0.6692	0.720841	0.114918	0.00439338	0.6719	0.7627	0.1343	0.04376	0.6675	0.7687	0.1157	0.02296	----	3.25557e-06	0.655303	0.710745	0.037671	1.08e-09	0.618116	0	4	1.40698	0.074574	1.08e-09	0.618161	0
	19	rs10402271	44825957	BCAM	T	0.607	0.648053	0.0932642	3.30145e-06	0.6692	0.727107	0.114027	0.00519336	0.6708	0.7651	0.1343	0.04616	0.6667	0.7724	0.1157	0.02561	----	3.30145e-06	0.654431	0.713911	0.03769	1.52e-09	0.608103	0	4	1.40072	0.073945	1.52e-09	0.608056	0
	19	rs6859	44878777	PVRL2	A	0.478	1.92705	0.0913212	6.80216e-13	NA	NA	NA	NA	0.3941	1.265	0.1335	0.07842	0.406	1.343	0.1121	0.00849	+?++	6.80216e-13	0.42469	1.5703	0.092461	5.71e-13	0.008275	0.79143	3	1.57015	0.092429	5.69e-13	0.008255	0.791536
	19	rs71352238	44891079	TOMM40	T	0.7236	0.17859	0.144768	1.19163e-32	NA	NA	NA	NA	0.878	0.4173	0.1681	2.024e-07	0.8609	0.494	0.1393	4.117e-07	-?--	1.19163e-32	0.824126	0.329557	0.026128	6.19e-38	7.04e-07	0.929408	3	3.03479	0.240648	6.28e-38	7.07e-07	0.929392
	19	rs157580	44892009	TOMM40	G	0.2986	0.446141	0.109056	1.35221e-13	NA	NA	NA	NA	0.3931	0.6578	0.1428	0.003349	0.3891	0.765	0.1174	0.02248	-?--	1.35221e-13	0.363075	0.592011	0.038574	5.71e-14	0.002424	0.833956	3	1.68931	0.110097	5.74e-14	0.002428	0.833906
	19	rs2075650	44892362	TOMM40	A	0.7262	0.172312	0.145214	9.4261e-34	NA	NA	NA	NA	0.8791	0.4112	0.1689	1.413e-07	0.8629	0.4795	0.1377	9.492e-08	-?--	9.4261e-34	0.826103	0.321828	0.025469	1.19e-39	5.04e-07	0.931034	3	3.10741	0.245924	1.19e-39	5.05e-07	0.931026
	19	rs157582	44892962	TOMM40	C	0.6339	0.218392	0.13063	2.37231e-31	NA	NA	NA	NA	0.8055	0.4889	0.1517	2.399e-06	0.7901	0.5368	0.1249	6.369e-07	-?--	2.37231e-31	0.747258	0.381394	0.027455	2.17e-35	6.89e-07	0.92952	3	2.62153	0.188666	2.14e-35	6.86e-07	0.92954
	19	rs1160985	44900155	TOMM40	C	0.6199	2.18726	0.0911259	8.79774e-18	NA	NA	NA	NA	0.5242	1.204	0.1337	0.1654	0.5507	1.386	0.114	0.004232	+?++	8.79774e-18	0.564781	1.6695	0.098759	3.78e-16	0.000166	0.885138	3	1.669	0.098665	3.75e-16	0.000164	0.885251
	19	rs7259620	44904531	TOMM40	G	0.6234	2.20479	0.0917198	6.6893e-18	NA	NA	NA	NA	0.5293	1.2	0.1339	0.1729	0.5541	1.369	0.1143	0.005982	+?++	6.6893e-18	0.568643	1.66586	0.098879	6.4e-16	0.000107	0.890667	3	1.66587	0.09887	6.35e-16	0.000107	0.890641
	19	rs769449	44906745	APOE	G	0.7424	0.134594	0.159833	4.10842e-36	NA	NA	NA	NA	0.9007	0.3349	0.1779	7.772e-10	0.885	0.4027	0.1434	2.263e-10	-?--	4.10842e-36	0.84633	0.267704	0.022434	6.07e-47	7.55e-07	0.929063	3	3.73496	0.312941	5.96e-47	7.52e-07	0.929079
	19	rs429358	44908684	APOE	T	0.7017	0.120707	0.16049	1.22934e-39	NA	NA	NA	NA	0.8911	0.3244	0.1739	9.446e-11	0.8597	0.3729	0.1344	2.148e-13	-?--	1.22934e-39	0.820341	0.254989	0.020743	1.33e-53	1.35e-07	0.93679	3	3.92269	0.319203	1.38e-53	1.36e-07	0.936766
	19	rs439401	44911194	APOE	T	0.2909	0.531058	0.1047	1.49632e-09	NA	NA	NA	NA	0.3742	0.6861	0.1465	0.01014	0.3642	0.858	0.1166	0.1889	-?--	1.49632e-09	0.344748	0.664061	0.042726	2.71e-09	0.008909	0.788165	3	1.50603	0.096909	2.7e-09	0.008934	0.788039
	19	rs584007	44913221	APOC1	A	0.2905	0.527999	0.104731	1.0733e-09	NA	NA	NA	NA	0.3744	0.6791	0.1459	0.007998	0.3621	0.8635	0.1166	0.2085	-?--	1.0733e-09	0.343786	0.662398	0.042591	2.12e-09	0.007123	0.797751	3	1.5097	0.097075	2.12e-09	0.007128	0.797725
	19	rs56131196	44919589	APOC1	G	0.6998	0.148023	0.142926	9.52474e-41	0.8369	0.453084	0.143872	3.74138e-08	NA	NA	NA	NA	0.8397	0.4256	0.1296	4.334e-11	--?-	9.52474e-41	0.799607	0.311993	0.023066	3.97e-48	2.42e-09	0.949592	3	3.20494	0.236919	3.92e-48	2.42e-09	0.949597
	19	rs4420638	44919689	APOC1	A	0.6998	0.148023	0.142926	9.52474e-41	0.837	0.459966	0.143199	5.85239e-08	NA	NA	NA	NA	0.8397	0.4256	0.1296	4.334e-11	--?-	9.52474e-41	0.799586	0.313794	0.023168	8.37e-48	1.78e-09	0.950365	3	3.18655	0.235244	8.26e-48	1.78e-09	0.95037

## Sheet: Non-replicated Set of SNPs
	Newly Detected SNPs					LOADFS				FHS				CHS				HRS				Summary		Meta-analysis							Meta-analysis (absolute value of coefficients)
	Chr	SNP	Pos	Overlapping/Nearest Gene	Effect Allele	Freq	OR	se	P-value	Freq	OR	se	P-value	Freq	OR	se	P-value	Freq	OR	se	P-value	Effects	Min.P-value	Freq	OR	se	P-value	qtest.P-value	i2	nstudy	OR	se	P-value	qtest.P-value	i2
	1	rs11118774	221612617	DUSP10	G	0.6749	1.083	0.07912	0.3163	0.6895	1.106	0.1151	0.3827	0.6796	2.249	0.1713	2.229e-06	0.6816	1.19	0.1234	0.1595	++++	2.229e-06	0.681569	1.19447	0.062001	0.001176	0.001346	0.808151	4	1.19397	0.061864	0.001182	0.001352	0.808019
	2	rs11678276	31442242	XDH	G	0.9738	0.9331	0.2225	0.7555	0.9757	1.401	0.3681	0.36	0.9804	1.036	0.4763	0.9415	0.9776	0.2964	0.2632	3.817e-06	-++-	3.817e-06	0.976816	0.703903	0.089797	0.016789	0.000876	0.818688	4	1.59238	0.2031	0.001533	0.006604	0.754909
	2	rs34779859	127135192	BIN1	G	0.6757	0.639701	0.094938	2.52934e-06	0.7235	0.853	0.115	0.1666	0.6881	1.01	0.1395	0.943	0.6972	0.9367	0.1203	0.5865	--+-	2.52934e-06	0.696801	0.80764	0.043606	0.000183	0.015869	0.70993	4	1.2423	0.067075	0.000145	0.019415	0.69704
	4	rs57985280	16033919	PROM1	A	0.9687	0.9451	0.2129	0.7909	0.9694	0.6675	0.2735	0.1394	0.9629	1.068	0.3535	0.8514	0.9646	0.3703	0.2106	2.384e-06	--+-	2.384e-06	0.966351	0.649023	0.070979	0.000447	0.006667	0.754494	4	1.56556	0.171246	0.000274	0.010282	0.734151
	4	rs2333450	176306689	SPCS3	T	0.8992	0.8362	0.1246	0.1512	0.8931	0.459297	0.158792	9.59084e-07	0.9004	0.8891	0.2093	0.5743	0.9097	0.7314	0.177	0.07719	----	9.59084e-07	0.901601	0.707094	0.051962	1.27e-05	0.015249	0.712347	4	1.41426	0.103931	1.27e-05	0.015254	0.712327
	4	rs72708337	176313432	SPCS3	C	0.8995	0.8375	0.1247	0.1549	0.8934	0.458092	0.158685	8.66729e-07	0.9004	0.8877	0.2087	0.568	0.9095	0.7313	0.1768	0.07664	----	8.66729e-07	0.901687	0.706912	0.051915	1.23e-05	0.01441	0.715701	4	1.41473	0.103919	1.23e-05	0.014428	0.71563
	5	rs67220167	5141021	ADAMTS16	G	0.8766	1.012	0.1158	0.9206	0.8714	0.9599	0.1467	0.7801	0.8891	0.4617	0.1632	2.182e-06	0.8903	0.968	0.1755	0.8532	+---	2.182e-06	0.882459	0.849467	0.057325	0.024223	0.000556	0.828643	4	1.1877	0.080113	0.017446	0.000743	0.822429
	5	rs2255273	5147263	ADAMTS16	C	0.1248	0.9875	0.1155	0.9132	0.1321	1.025	0.1447	0.8654	0.1135	2.111	0.1631	4.58e-06	0.1122	0.9966	0.1746	0.9842	-++-	4.58e-06	0.120024	1.15772	0.077706	0.041858	0.000728	0.822872	4	1.17001	0.078526	0.029136	0.001	0.81557
	5	rs78552253	82045571	ATG10	C	0.9261	0.8034	0.1431	0.126	0.9235	0.8897	0.1908	0.54	0.9261	0.6871	0.2218	0.09065	0.9213	0.4554	0.1697	3.561e-06	----	3.561e-06	0.923822	0.689522	0.055304	2.07e-05	0.030706	0.66277	4	1.45039	0.11632	2.05e-05	0.030632	0.66297
	5	rs41271129	82276055	RPS23,ATG10	A	0.9347	0.7479	0.1555	0.06169	0.9293	0.9539	0.2063	0.8192	0.9354	0.6886	0.2355	0.113	0.9266	0.4429	0.1726	2.387e-06	----	2.387e-06	0.930749	0.666858	0.056492	1.24e-05	0.026757	0.673883	4	1.49962	0.127078	1.24e-05	0.026805	0.673742
	6	rs62405605	19330431	LOC101928519	A	0.9503	0.8654	0.178	0.4166	0.9595	0.7214	0.2504	0.1922	0.9609	0.3152	0.2393	1.412e-06	0.9565	0.7466	0.2468	0.2364	----	1.412e-06	0.956631	0.652628	0.065021	0.000119	0.006662	0.75453	4	1.53221	0.152655	0.000119	0.006666	0.754502
	6	rs41500045	129453482	LAMA2	A	0.9777	1.004	0.2453	0.9859	0.9672	1.19	0.3023	0.5659	NA	NA	NA	NA	0.9737	0.3063	0.2532	2.961e-06	++?-	2.961e-06	0.972965	0.682349	0.089797	0.012052	0.000357	0.874003	3	1.6052	0.211259	0.001885	0.001929	0.840019
	6	rs62433246	154259345	IPCEF1	C	0.8268	1.098	0.1008	0.3543	0.8416	1.044	0.1501	0.7755	0.8348	0.9275	0.1723	0.6624	0.837	0.533	0.1353	3.318e-06	++--	3.318e-06	0.835351	0.894091	0.0552	0.088912	0.000179	0.849161	4	1.23094	0.075968	0.001592	0.005127	0.765338
	6	rs1105056	162032707	PARK2	C	0.8356	0.9598	0.1008	0.6841	0.8344	0.9716	0.1392	0.8359	0.8325	1.048	0.1802	0.7956	0.8278	0.5444	0.1304	3.115e-06	--+-	3.115e-06	0.832028	0.846884	0.051381	0.010103	0.001509	0.805115	4	1.19519	0.07252	0.005791	0.002406	0.791696
	7	rs7779578	148973	LOC100507642	C	0.9009	0.7933	0.1253	0.06475	NA	NA	NA	NA	0.9079	1.233	0.2406	0.3834	0.8978	0.4581	0.1564	5.965e-07	-?+-	5.965e-07	0.901229	0.702556	0.058329	9.87e-05	0.000968	0.855923	3	1.51083	0.125405	5.31e-06	0.01546	0.760164
	8	rs1062851	86558500	CPNE3	C	0.3738	0.8745	0.07674	0.08069	0.3708	1.042	0.1052	0.698	0.3726	1.122	0.1358	0.3966	0.3872	0.565	0.125	4.939e-06	-++-	4.939e-06	0.377501	0.877652	0.042932	0.011174	0.000375	0.836387	4	1.2009	0.058727	0.000372	0.00703	0.752183
	8	rs62510850	86562006	CPNE3	C	0.3619	0.8734	0.0781	0.08308	0.3617	1.074	0.106	0.5023	0.3631	1.111	0.1368	0.4411	0.3796	0.5599	0.126	4.18e-06	-++-	4.18e-06	0.368208	0.881147	0.043607	0.015094	0.000237	0.844541	4	1.21096	0.059902	0.000236	0.008465	0.743698
	8	rs7000333	86565903	CPNE3	C	0.3738	0.8737	0.07673	0.07849	0.3723	1.029	0.1052	0.7872	0.3733	1.161	0.1352	0.2707	0.3873	0.5648	0.125	4.871e-06	-++-	4.871e-06	0.378027	0.879247	0.042987	0.012302	0.000277	0.841902	4	1.20368	0.058825	0.00031	0.006561	0.755191
	8	rs73327271	119128360	COLEC10	A	0.9807	1.147	0.2778	0.6211	0.9823	1.26	0.3901	0.554	0.9838	4.512	1.014	0.1375	0.9753	0.2609	0.2469	5.24e-08	+++-	5.24e-08	0.979801	0.626257	0.088103	0.004477	2.14e-05	0.876669	4	2.06728	0.290853	1.04e-05	0.00474	0.76839
	9	rs13292007	36977215	PAX5	T	0.7725	0.9075	0.09178	0.2902	0.7926	0.915	0.1234	0.4716	0.7792	0.9087	0.1533	0.5323	0.7777	0.567	0.1195	2.044e-06	----	2.044e-06	0.780322	0.813896	0.044637	0.000389	0.007472	0.749462	4	1.22871	0.067396	0.000389	0.007475	0.749445
	10	rs41306812	13644230	FRMD4A	C	0.9891	0.9437	0.3559	0.8706	NA	NA	NA	NA	0.9866	0.1948	0.3491	2.776e-06	0.9851	1.063	0.442	0.8897	-?-+	2.776e-06	0.986665	0.527701	0.093298	0.003243	0.001276	0.849945	3	1.95201	0.345142	0.002071	0.001922	0.840111
	10	rs17484254	29259356	LYZL1	T	0.9311	0.9934	0.1485	0.9647	0.9414	0.36252	0.194842	1.91211e-07	0.9339	0.9767	0.2653	0.9293	0.9275	1.253	0.2338	0.3345	---+	1.91211e-07	0.932822	0.800182	0.071313	0.022879	4.27e-05	0.868891	4	1.35286	0.12059	0.002044	0.00034	0.838221
	10	rs1538431	84998753	CCSER2	C	0.8699	1.118	0.1125	0.323	0.8861	1.298	0.1736	0.1324	0.887	0.6942	0.1888	0.0532	0.883	0.5151	0.1429	3.432e-06	++--	3.432e-06	0.881502	0.875029	0.059333	0.066537	1.45e-05	0.880632	4	1.37454	0.093133	1.23e-05	0.024639	0.680182
	11	rs10902230	918219	CHID1	A	0.5542	0.9712	0.07553	0.6985	NA	NA	NA	NA	0.5751	0.5234	0.1346	1.506e-06	0.5616	0.8557	0.111	0.1604	-?--	1.506e-06	0.562742	0.842222	0.045169	0.002452	0.000326	0.875458	3	1.18729	0.063655	0.002449	0.000324	0.875547
	11	rs10794341	923034	AP2A2	G	0.5546	0.9672	0.07517	0.6574	NA	NA	NA	NA	0.5769	0.5335	0.1333	2.427e-06	0.563	0.8311	0.1107	0.09465	-?--	2.427e-06	0.563939	0.836026	0.044602	0.001488	0.000518	0.867828	3	1.19601	0.063813	0.001499	0.000521	0.867711
	11	rs1938923	86640728	ME3	C	0.2131	1.63734	0.106159	3.40679e-06	0.2362	1.101	0.1203	0.4244	0.2239	1.079	0.1576	0.6297	0.2109	0.8753	0.1432	0.3525	+++-	3.40679e-06	0.219859	1.20966	0.072395	0.0028	0.002444	0.791216	4	1.27491	0.076287	0.000137	0.032836	0.657064
	12	rs850946	12993534	HEBP1	G	0.9402	0.8389	0.1618	0.2775	0.9276	1.073	0.204	0.7291	0.9364	1.075	0.2765	0.7939	0.9358	0.4434	0.1738	2.856e-06	-++-	2.856e-06	0.934972	0.751367	0.065773	0.002925	0.002402	0.791741	4	1.39736	0.12233	0.000498	0.011059	0.730386
	12	rs1948063	13027920	KIAA1467	A	0.06264	1.172	0.1579	0.3135	0.0733	0.9647	0.2044	0.8603	0.06679	0.955	0.2686	0.8639	0.06588	2.339	0.1708	6.502e-07	+--+	6.502e-07	0.067072	1.35404	0.116615	0.00132	0.001409	0.806939	4	1.3906	0.11986	0.000482	0.003466	0.779786
	12	rs10876280	52363129	KRT85	C	0.5701	1.009	0.07697	0.9067	0.5593	0.8219	0.1031	0.05714	0.5656	1.157	0.1339	0.2757	0.5508	1.734	0.1199	4.447e-06	+-++	4.447e-06	0.560006	1.07908	0.05212	0.133635	2.94e-05	0.873198	4	1.1865	0.057321	0.000758	0.002254	0.793687
	14	rs6572843	52397519	TXNDC16	C	0.9815	0.8828	0.2959	0.6734	0.9797	2.179	0.4302	0.07025	0.9768	0.7529	0.3817	0.4571	0.9774	0.3001	0.2636	4.964e-06	-+--	4.964e-06	0.978765	0.648636	0.090061	0.007578	0.000503	0.830667	4	1.92314	0.267004	5.51e-05	0.035545	0.650055
	15	rs325403	99710810	MEF2A	C	0.3722	1.067	0.07934	0.4151	0.3547	1.076	0.1072	0.4957	0.3484	0.8636	0.1419	0.3013	0.356	1.706	0.1118	1.794e-06	++-+	1.794e-06	0.357944	1.14883	0.056429	0.00724	0.000491	0.831144	4	1.19434	0.058616	0.000582	0.004252	0.772476
	16	rs62043827	77671932	NUDT7	C	0.9062	1.032	0.1331	0.8122	NA	NA	NA	NA	0.9104	0.4192	0.1832	2.077e-06	0.9101	0.9855	0.1946	0.9402	+?--	2.077e-06	0.909011	0.804688	0.069213	0.021083	0.00018	0.884027	3	1.28295	0.110373	0.008199	0.000412	0.871709
	16	rs10514426	77676721	NUDT7	G	0.9087	1.036	0.1349	0.7936	NA	NA	NA	NA	0.9094	0.4295	0.181	3.018e-06	0.9104	0.9728	0.1935	0.8869	+?--	3.018e-06	0.909644	0.803151	0.069242	0.020296	0.000262	0.878729	3	1.28897	0.1111	0.007191	0.000655	0.863596
	17	rs12450778	38658216	C17orf96	G	NA	NA	NA	NA	NA	NA	NA	NA	NA	NA	NA	NA	0.946	0.4132	0.1854	1.874e-06	???-	1.874e-06	0.946	0.4132	0.064235	1.9e-06	1	NA	1	2.42014	0.376209	1.9e-06	1	NA
	19	rs12609754	20972752	ZNF85	T	0.4385	1.048	0.07735	0.548	0.4614	1.011	0.103	0.9179	0.431	0.4878	0.1474	1.122e-06	0.4362	1.092	0.1117	0.4306	++-+	1.122e-06	0.441703	0.956712	0.046324	0.384377	2.61e-05	0.874541	4	1.13465	0.054859	0.012903	0.000342	0.83812
	19	rs11668861	44877713	PVRL2	G	0.5672	1.5726	0.086959	1.9273e-07	NA	NA	NA	NA	0.4985	1.132	0.1335	0.3522	0.5263	1.264	0.1128	0.03793	+?++	1.9273e-07	0.53162	1.37616	0.079385	1.87e-07	0.079441	0.605171	3	1.37618	0.079374	1.86e-07	0.079546	0.604965
	19	rs3852860	44879709	PVRL2	C	0.6161	1.65164	0.0897628	2.27155e-08	NA	NA	NA	NA	0.5399	1.134	0.1333	0.3441	0.5676	1.186	0.1135	0.1328	+?++	2.27155e-08	0.575207	1.37708	0.080677	2.78e-07	0.018647	0.748874	3	1.37728	0.080719	2.78e-07	0.018715	0.748646
	19	rs35879138	44879882	PVRL2	T	0.8804	0.514247	0.135046	8.45146e-07	NA	NA	NA	NA	0.8986	0.6843	0.1902	0.04605	0.8959	0.9299	0.1855	0.6954	-?--	8.45146e-07	0.891944	0.64413	0.05566	3.44e-06	0.033346	0.705952	3	1.55256	0.134171	3.44e-06	0.033371	0.705888
	20	rs6065093	61343615	CDH4	G	0.8105	0.9333	0.09609	0.4727	0.8132	0.8338	0.1335	0.1735	0.7985	0.5099	0.1451	3.437e-06	0.7995	0.8632	0.1319	0.2648	----	3.437e-06	0.805066	0.805928	0.046281	0.0004	0.005523	0.76237	4	1.2408	0.071259	0.000401	0.005532	0.762302
	20	rs6071592	61344968	CDH4	G	0.8715	0.8753	0.1115	0.232	0.8843	0.8519	0.1677	0.3391	0.8626	0.4828	0.1585	4.326e-06	0.8746	0.9421	0.1663	0.72	----	4.326e-06	0.873886	0.780568	0.052525	0.000601	0.008104	0.745742	4	1.28112	0.086225	0.000602	0.008125	0.745623
	Previously Detected SNPs					LOADFS				FHS				CHS				HRS				Summary		Meta-analysis							Meta-analysis (absolute value of coefficients)
	Chr	SNP	Pos	Overlapping/Nearest Gene	Effect Allele	Freq	OR	se	P-value	Freq	OR	se	P-value	Freq	OR	se	P-value	Freq	OR	se	P-value	Effects	Min.P-value	Freq	OR	se	P-value	qtest.P-value	i2	nstudy	OR	se	P-value	qtest.P-value	i2
	9	rs1359176	9750139	PTPRD	C	0.6328	0.9485	0.07734	0.4942	0.6058	0.594873	0.112768	4.10567e-06	0.6201	1.139	0.1391	0.3493	0.6081	1.291	0.1177	0.02988	--++	4.10567e-06	0.615479	0.93581	0.046272	0.202069	1.14e-05	0.882988	4	1.22442	0.060544	0.0001	0.007008	0.752321
	19	rs8106922	44898409	TOMM40	A	0.673	2.10125	0.0940114	2.82646e-15	NA	NA	NA	NA	0.5911	1.258	0.1381	0.09674	0.5968	1.314	0.1171	0.01988	+?++	2.82646e-15	0.618134	1.62673	0.098999	6.26e-14	0.000832	0.858978	3	1.62614	0.098887	6.23e-14	0.000825	0.859169
	19	rs405697	44901434	TOMM40	A	0.2147	0.486843	0.116105	5.65742e-10	NA	NA	NA	NA	0.2715	0.8482	0.1534	0.2834	0.2682	0.7646	0.1361	0.04863	-?--	5.65742e-10	0.252869	0.644813	0.045835	1.02e-08	0.004945	0.811653	3	1.55081	0.110233	1.02e-08	0.004942	0.811672
	19	rs405509	44905579	APOE	T	0.5533	2.02116	0.0895331	3.86182e-15	NA	NA	NA	NA	0.4624	1.303	0.1345	0.04932	0.4763	1.276	0.1106	0.02754	+?++	3.86182e-15	0.49585	1.59608	0.09295	4.18e-14	0.001286	0.849771	3	1.59573	0.092887	4.18e-14	0.001278	0.849911
	19	rs769450	44907187	APOE	G	0.6715	2.11344	0.0942322	2.00237e-15	NA	NA	NA	NA	0.5865	1.251	0.1377	0.1039	0.5928	1.261	0.1159	0.04558	+?++	2.00237e-15	0.614728	1.60401	0.097263	2.59e-13	0.000312	0.876118	3	1.60428	0.097311	2.6e-13	0.000314	0.876042
	19	rs7412	44908822	APOE	C	0.9498	3.25037	0.210563	2.16619e-08	NA	NA	NA	NA	0.9182	1.392	0.2666	0.2152	0.9188	1.583	0.2387	0.05426	+?++	2.16619e-08	0.9279	2.06587	0.246434	9.51e-08	0.017707	0.752095	3	2.06567	0.246388	9.52e-08	0.017687	0.752164

## Sheet: Meta-analysis Set of SNPs
	Newly Detected SNPs					LOADFS				FHS				CHS				HRS				Summary		Meta-analysis							Meta-analysis (absolute value of coefficients)
	Chr	SNP	Pos	Overlapping/Nearest Gene	Effect Allele	Freq	OR	se	P-value	Freq	OR	se	P-value	Freq	OR	se	P-value	Freq	OR	se	P-value	Effects	Min.P-value	Freq	OR	se	P-value	qtest.P-value	i2	nstudy	OR	se	P-value	qtest.P-value	i2
	2	rs7561207	69138666	ANTXR1	A	0.05539	0.47446	0.188062	7.35396e-05	NA	NA	NA	NA	NA	NA	NA	NA	0.05468	0.4571	0.3324	0.01853	-??-	7.35396e-05	0.054962	0.47019	0.065834	4.08e-06	0.922236	0	2	2.1268	0.297798	4.08e-06	0.922245	0
	4	rs17675640	5095813	STK32B	G	0.6625	0.790243	0.0894663	0.00850531	0.6609	0.688199	0.111336	0.000789913	0.6647	0.7169	0.1358	0.01426	0.6744	0.8795	0.1189	0.2799	----	0.000789913	0.666666	0.769334	0.04011	1.89e-06	0.452339	0	4	1.29983	0.067773	1.89e-06	0.45245	0
	4	rs6838792	5096839	STK32B	C	0.6091	0.807947	0.0869803	0.014214	0.6118	0.637463	0.113276	7.04177e-05	0.6153	0.7103	0.1331	0.01016	0.6279	0.9211	0.1148	0.4741	----	7.04177e-05	0.617425	0.771522	0.039561	1.61e-06	0.11715	0.490554	4	1.29614	0.066461	1.61e-06	0.117147	0.490558
	4	rs895681	5099404	STK32B	T	0.6085	0.810828	0.086859	0.0157679	0.6129	0.64949	0.112409	0.000123407	0.6143	0.713	0.1333	0.01117	0.6266	0.9235	0.115	0.489	----	0.000123407	0.616961	0.776272	0.039741	2.72e-06	0.141389	0.44999	4	1.28818	0.065949	2.72e-06	0.141351	0.450052
	6	rs11969759	32053353	TNXB	C	0.9396	0.680855	0.178954	0.0317081	0.9502	0.7999	0.2296	0.3309	0.9467	0.5345	0.2318	0.006889	0.9361	0.5064	0.1909	0.0003653	----	0.0003653	0.942235	0.616434	0.056952	2.1e-06	0.386096	0.011883	4	1.6223	0.149891	2.1e-06	0.386181	0.011701
	6	rs10947230	32056618	TNXB	C	0.9396	0.680855	0.178954	0.0317081	0.9489	0.7839	0.2263	0.282	0.9424	0.5632	0.2282	0.0119	0.9366	0.5029	0.191	0.000319	----	0.000319	0.941297	0.619453	0.056934	2.33e-06	0.435741	0	4	1.61421	0.148366	2.34e-06	0.435741	0
	6	rs7774197	32078498	TNXB	A	0.9393	0.685792	0.178243	0.0343357	0.9476	0.8285	0.2264	0.406	0.9434	0.555	0.2283	0.009919	0.9365	0.5065	0.191	0.0003681	----	0.0003681	0.941076	0.627394	0.057599	4.17e-06	0.347178	0.091829	4	1.5938	0.146343	4.2e-06	0.347379	0.091431
	9	rs1172922	90726252	SYK	A	0.1146	1.137	0.1196	0.2833	0.1178	1.74651	0.160847	0.00052678	0.1081	1.413	0.1907	0.0698	0.1244	1.632	0.1506	0.001154	++++	0.00052678	0.117523	1.40779	0.097656	4.56e-06	0.114433	0.495177	4	1.40792	0.097597	4.46e-06	0.114047	0.495835
	12	rs73156187	131542412	SFSWAP	G	0.8812	0.703241	0.132316	0.00779729	0.8941	0.7907	0.1632	0.1503	0.8968	0.4974	0.1829	0.0001351	0.9012	0.7905	0.1699	0.1665	----	0.0001351	0.894129	0.694928	0.051018	4.47e-06	0.207945	0.34054	4	1.43905	0.105635	4.45e-06	0.207683	0.340975
	12	rs7963314	131573284	SFSWAP	G	0.8709	0.723217	0.126222	0.0102503	0.8786	0.7988	0.1555	0.1486	0.8832	0.5366	0.1829	0.0006652	0.8881	0.7092	0.159	0.03067	----	0.0006652	0.881007	0.700301	0.049384	2.72e-06	0.405848	0	4	1.42793	0.100709	2.73e-06	0.40622	0
	19	rs73048293	44837479	PVRL2	G	0.6287	0.650972	0.0961152	7.95467e-06	0.6821	0.707216	0.116865	0.00303398	0.6886	0.7802	0.1366	0.06925	0.6835	0.7541	0.1159	0.0149	----	7.95467e-06	0.67165	0.709654	0.038177	1.66e-09	0.667838	0	4	1.40911	0.075794	1.65e-09	0.667721	0
	19	rs57537848	44850787	PVRL2	T	0.5434	1.46305	0.0870509	1.23519e-05	NA	NA	NA	NA	0.4894	1.191	0.1338	0.1904	0.4838	1.473	0.1132	0.0006286	+?++	1.23519e-05	0.502982	1.40383	0.081092	3.22e-08	0.382864	0	3	1.40395	0.08113	3.24e-08	0.383713	0
	19	rs76366838	44896639	TOMM40	G	0.9639	0.36971	0.244777	4.80155e-05	NA	NA	NA	NA	NA	NA	NA	NA	0.9773	0.3533	0.276	0.0001628	-??-	4.80155e-05	0.971938	0.362392	0.055758	3.05e-08	0.902047	0	2	2.75944	0.424592	3.05e-08	0.902054	0
	19	rs115881343	44899959	TOMM40	C	0.9643	0.368089	0.245819	4.7886e-05	NA	NA	NA	NA	NA	NA	NA	NA	0.9754	0.383	0.274	0.0004604	-??-	4.7886e-05	0.970949	0.374668	0.057601	8.22e-08	0.914078	0	2	2.66905	0.410389	8.26e-08	0.9141	0
	21	rs12386284	25517756	MIR155HG	T	0.2605	1.33054	0.0981361	0.00361339	0.2421	1.4144	0.125455	0.00571733	0.2437	1.386	0.1445	0.02375	NA	NA	NA	NA	+++?	0.00361339	0.249018	1.36712	0.087233	4.55e-06	0.923663	0	3	1.36713	0.087225	4.54e-06	0.923657	0
	21	rs1783012	25547104	MIR155HG	T	0.7362	0.740677	0.0976432	0.0021095	0.7561	0.706175	0.124886	0.00534167	0.7504	0.7498	0.145	0.047	NA	NA	NA	NA	---?	0.0021095	0.74752	0.732256	0.046588	4.59e-06	0.939551	0	3	1.36564	0.086885	4.59e-06	0.939553	0
	21	rs1783013	25547257	MIR155HG	T	0.7364	0.740677	0.0976432	0.0021095	0.7561	0.708526	0.124694	0.00572197	0.7509	0.7478	0.1449	0.04486	NA	NA	NA	NA	---?	0.0021095	0.747735	0.732529	0.046579	4.65e-06	0.949097	0	3	1.36514	0.086803	4.65e-06	0.9491	0
	21	rs926963	25547744	MIR155HG	T	0.7364	0.740677	0.0976432	0.0021095	0.756	0.708248	0.125165	0.00585026	0.7509	0.7478	0.1449	0.04486	NA	NA	NA	NA	---?	0.0021095	0.747698	0.732498	0.046626	4.75e-06	0.948554	0	3	1.36519	0.086898	4.75e-06	0.948564	0
	21	rs1893650	25568503	MIR155HG	T	0.2572	1.33764	0.0986435	0.00318732	0.2387	1.46126	0.124526	0.00231935	0.2465	1.358	0.1439	0.03328	0.2461	1.133	0.1276	0.3288	++++	0.00231935	0.246948	1.31968	0.074787	3.94e-06	0.540961	0	4	1.31957	0.074799	3.99e-06	0.540498	0
	21	rs2226326	25569648	MIR155HG	A	0.2552	1.34338	0.0990089	0.00286916	0.2371	1.45623	0.124647	0.00256719	0.245	1.314	0.1449	0.05939	0.2439	1.157	0.1278	0.2552	++++	0.00256719	0.245069	1.31931	0.075033	4.38e-06	0.634097	0	4	1.31917	0.074998	4.38e-06	0.633195	0
	21	rs2829803	25575998	MIR155HG	G	0.2573	1.33919	0.0986706	0.0030766	0.2385	1.4596	0.124546	0.00239483	0.2468	1.356	0.1439	0.03418	0.2462	1.132	0.1276	0.3307	++++	0.00239483	0.247017	1.31915	0.074768	4.09e-06	0.540107	0	4	1.31917	0.074786	4.1e-06	0.540332	0
	21	rs2298369	25583969	LINC00515,MRPL39	C	0.585	0.69897	0.0899096	6.79311e-05	0.6168	0.762955	0.115033	0.0186738	0.6112	0.5933	0.1351	0.0001111	0.6097	1.008	0.116	0.9486	---+	6.79311e-05	0.606041	0.753729	0.039446	3.11e-07	0.017726	0.703004	4	1.33121	0.069629	2.21e-07	0.023765	0.682863
	21	rs2829823	25599076	MRPL39	A	0.2544	1.35077	0.0989201	0.00236912	0.2369	1.45623	0.124647	0.00256719	0.2434	1.32	0.1451	0.05554	0.2438	1.147	0.1277	0.2823	++++	0.00236912	0.244503	1.32023	0.075021	4.06e-06	0.596131	0	4	1.3203	0.075043	4.07e-06	0.596533	0
	21	rs2829832	25601939	MRPL39	T	0.2552	1.34974	0.0990603	0.00246518	0.2376	1.45273	0.124656	0.0027374	0.2442	1.315	0.1451	0.05947	0.2439	1.147	0.1277	0.284	++++	0.00246518	0.245036	1.3184	0.075014	4.68e-06	0.604475	0	4	1.31828	0.074967	4.65e-06	0.603736	0

## Sheet: Nominally Sig. Set of SNPs
	Newly Detected SNPs					LOADFS				FHS				CHS				HRS				Summary		Meta-analysis							Meta-analysis (absolute value of coefficients)
	Chr	SNP	Pos	Overlapping/Nearest Gene	Effect Allele	Freq	OR	se	P-value	Freq	OR	se	P-value	Freq	OR	se	P-value	Freq	OR	se	P-value	Effects	Min.P-value	Freq	OR	se	P-value	qtest.P-value	i2	nstudy	OR	se	P-value	qtest.P-value	i2
	1	rs1418723	192771499	RGS2	G	0.9003	1.31941	0.138709	0.0456832	0.9097	1.87916	0.209955	0.00265965	NA	NA	NA	NA	0.8959	1.584	0.2174	0.03427	++?+	0.00265965	0.901168	1.49377	0.138259	8.6e-05	0.355454	0.033219	3	1.49372	0.13829	8.65e-05	0.355485	0.033137
	1	rs4075338	204712883	LRRN2	C	0.8549	0.787853	0.119148	0.0453661	0.8448	1.47249	0.159964	0.0155632	NA	NA	NA	NA	0.8477	1.405	0.1709	0.0468	-+?+	0.0155632	0.848875	1.07176	0.082469	0.406016	0.001414	0.847595	3	1.35393	0.104173	0.000282	0.734908	0
	1	rs3738158	204715109	LRRN2	T	0.8663	0.772621	0.123073	0.0360789	0.8407	1.54357	0.164173	0.0081899	NA	NA	NA	NA	0.8541	1.484	0.1779	0.02648	-+?+	0.0081899	0.853607	1.08944	0.086372	0.320114	0.000472	0.86942	3	1.40291	0.111215	8.59e-05	0.648158	0
	1	rs12751764	208410763	PLXNA2	A	0.8337	0.75311	0.118856	0.0170505	NA	NA	NA	NA	0.8266	1.579	0.1995	0.02201	0.8294	0.764	0.1369	0.04929	-?+-	0.0170505	0.829989	0.857453	0.064841	0.060263	0.00357	0.82254	3	1.36012	0.102854	0.000173	0.712153	0
	2	rs17325656	33123416	LTBP1	T	0.9683	0.596692	0.244183	0.0344629	0.9609	0.556499	0.249019	0.0185927	0.9689	0.4	0.2793	0.001036	NA	NA	NA	NA	---?	0.001036	0.965805	0.520416	0.066814	1.02e-05	0.528781	0	3	1.92148	0.246701	1.02e-05	0.528879	0
	3	rs56062334	172581436	NCEH1	T	0.5393	0.837358	0.086028	0.0390826	NA	NA	NA	NA	0.5589	1.357	0.1372	0.02592	0.5253	0.7652	0.1118	0.0167	-?+-	0.0167	0.537815	0.896934	0.051617	0.074856	0.002793	0.829954	3	1.2582	0.072402	0.00017	0.674815	0
	3	rs9849934	196049146	TFRC	T	0.5208	1.18955	0.0834897	0.0376167	NA	NA	NA	NA	0.5165	1.414	0.1357	0.01069	0.5028	1.247	0.1108	0.04593	+?++	0.01069	0.51157	1.24731	0.070386	0.000221	0.554811	0	3	1.24726	0.070429	0.000224	0.555166	0
	4	rs575088	20555836	SLIT2	T	0.6985	0.829014	0.0915568	0.0405492	NA	NA	NA	NA	0.7036	0.6863	0.1424	0.008203	0.7013	0.7663	0.1162	0.02193	-?--	0.008203	0.701037	0.778882	0.046987	0.0001	0.529177	0	3	1.28392	0.077444	9.99e-05	0.528994	0
	5	rs4868970	166242826	CTB-7E3.1	G	0.7723	1.27844	0.0991527	0.0132343	NA	NA	NA	NA	0.7385	0.7419	0.1473	0.04269	0.7519	0.7409	0.1189	0.01165	+?--	0.01165	0.754665	0.95546	0.060545	0.500721	0.000312	0.876107	3	1.31568	0.083352	5.05e-05	0.924527	0
	5	rs17229383	176710807	LOC102577424	G	0.9582	1.5416	0.214531	0.0436423	0.9394	2.04869	0.270257	0.00795976	0.9439	0.4631	0.2266	0.0006811	0.9503	2.028	0.3501	0.04346	++-+	0.0006811	0.948389	1.17196	0.130794	0.207675	1.44e-05	0.880671	4	1.88541	0.210405	4.86e-07	0.710957	0
	5	rs17826186	176710877	LOC102577424	T	0.9582	1.5416	0.214531	0.0436423	0.9447	1.96513	0.266433	0.0112264	0.9439	0.4631	0.2266	0.0006811	0.9502	2.033	0.3501	0.04276	++-+	0.0006811	0.949528	1.16548	0.129723	0.222613	1.83e-05	0.878294	4	1.86961	0.208068	6.34e-07	0.727921	0
	6	rs7773313	17386664	CAP2	C	0.8368	0.802662	0.112011	0.0497042	NA	NA	NA	NA	0.8302	0.7151	0.1569	0.03263	0.8389	0.7007	0.1369	0.009355	-?--	0.009355	0.836117	0.74934	0.052839	0.000145	0.702677	0	3	1.33453	0.094093	0.000144	0.702668	0
	9	rs2282079	37036250	PAX5	G	0.9591	0.52613	0.215095	0.00282931	NA	NA	NA	NA	0.9595	0.5335	0.2676	0.01889	0.9624	0.5783	0.2463	0.02617	-?--	0.00282931	0.960697	0.544135	0.06604	1.14e-05	0.955518	0	3	1.83775	0.223033	1.14e-05	0.955503	0
	10	rs11596406	5684290	FAM208B	G	0.9817	1.97704	0.303327	0.0246351	0.9805	0.420374	0.363433	0.0171016	NA	NA	NA	NA	0.9818	0.4742	0.3246	0.02154	+-?-	0.0171016	0.981391	0.79993	0.126462	0.238065	0.000666	0.863272	3	2.1248	0.335917	6.87e-05	0.92609	0
	10	rs7918427	117772208	EMX2	A	0.8231	1.26079	0.110607	0.0361551	NA	NA	NA	NA	0.8224	1.591	0.2023	0.02177	0.8236	0.7513	0.1341	0.03295	+?+-	0.02177	0.823153	1.09285	0.079625	0.258698	0.001559	0.845295	3	1.33044	0.096939	0.000284	0.601103	0
	10	rs10510034	117776779	EMX2	A	0.8151	1.27896	0.108913	0.0238757	NA	NA	NA	NA	0.8209	1.544	0.1998	0.02966	0.8095	0.765	0.1319	0.04227	+?+-	0.0238757	0.813999	1.1021	0.079147	0.209098	0.002041	0.838558	3	1.32558	0.095221	0.000274	0.703963	0
	10	rs73362352	121383742	FGFR2	G	0.9364	0.67677	0.169746	0.0214454	0.9389	0.642528	0.218933	0.0433356	NA	NA	NA	NA	0.933	0.6031	0.1931	0.008825	--?-	0.008825	0.935679	0.64333	0.063743	6.29e-05	0.904372	0	3	1.5544	0.154024	6.3e-05	0.904397	0
	11	rs12805365	21240914	NELL1	C	0.7741	0.751404	0.104129	0.00605512	0.7669	0.786884	0.119886	0.0455877	NA	NA	NA	NA	0.7701	0.7269	0.1239	0.01006	--?-	0.00605512	0.770293	0.754887	0.046985	2.3e-05	0.898131	0	3	1.3247	0.082455	2.3e-05	0.898151	0
	13	rs2880848	18740379	LINC00417	G	0.8323	1.30787	0.112363	0.0169078	0.837	1.53868	0.16307	0.00822713	NA	NA	NA	NA	0.8274	1.392	0.161	0.03981	++?+	0.00822713	0.831589	1.38157	0.102505	5.6e-05	0.713024	0	3	1.38156	0.102555	5.66e-05	0.713031	0
	14	rs12879264	51607489	FRMD6	C	0.736	1.20747	0.0941933	0.0453363	NA	NA	NA	NA	0.7303	1.401	0.1591	0.03416	0.7364	1.338	0.1322	0.02755	+?++	0.02755	0.734768	1.27709	0.082529	0.000403	0.664951	0	3	1.27713	0.082534	0.000403	0.664595	0
	15	rs8041231	82830043	WHAMM	T	0.4744	0.842325	0.0815543	0.0353791	0.4951	0.781129	0.111168	0.0262837	0.4792	0.7271	0.1324	0.01606	0.4729	1.351	0.1138	0.008174	---+	0.008174	0.479719	0.894609	0.04447	0.033242	0.000528	0.829711	4	1.2694	0.063106	5.17e-06	0.71825	0
	16	rs8047145	79661025	LOC102467146	T	0.6188	1.21546	0.0899997	0.0301539	0.6362	1.53447	0.123067	0.000502762	NA	NA	NA	NA	0.6093	1.289	0.117	0.0301	++?+	0.000502762	0.619818	1.31007	0.076142	1.22e-05	0.306771	0.153729	3	1.31007	0.076155	1.22e-05	0.306759	0.153757
	19	rs78807487	46626045	PTGIR	G	0.766	0.799335	0.0990969	0.0238111	NA	NA	NA	NA	0.756	0.7161	0.1456	0.0218	0.7675	1.391	0.1423	0.02034	-?-+	0.02034	0.7642	0.894174	0.059232	0.114923	0.001302	0.849493	3	1.31853	0.087392	9.92e-05	0.749012	0
	19	rs11672827	46627705	PTGIR	G	0.7269	0.775953	0.093608	0.00673141	NA	NA	NA	NA	0.7149	0.7578	0.1396	0.04703	0.7276	1.376	0.1339	0.01722	-?-+	0.00673141	0.724233	0.891393	0.056178	0.087431	0.000898	0.857455	3	1.31742	0.082989	4.17e-05	0.922657	0
	21	rs926964	25547629	MIR155HG	C	0.7364	0.740677	0.0976432	0.0021095	0.7562	0.711955	0.125077	0.00660239	0.7509	0.7478	0.1449	0.04486	NA	NA	NA	NA	---?	0.0021095	0.747769	0.733618	0.046688	5.26e-06	0.958627	0	3	1.36311	0.086748	5.26e-06	0.958635	0
	22	rs710177	21629916	YDJC	A	0.6404	1.21525	0.0891539	0.0287687	NA	NA	NA	NA	0.6238	1.36	0.1416	0.02974	0.6116	1.28	0.1208	0.04116	+?++	0.0287687	0.623305	1.26182	0.075868	0.00028	0.789334	0	3	1.26175	0.075883	0.000282	0.789803	0
	23	rs10284211	126589321	DCAF12L1	A	0.7886	0.793942	0.106182	0.029773	NA	NA	NA	NA	0.8027	1.633	0.1884	0.00921	0.7974	1.607	0.1584	0.002724	-?++	0.002724	0.796082	1.08196	0.079948	0.323681	5.7e-05	0.897665	3	1.40408	0.103817	2.18e-05	0.298842	0.172076
	Previously Detected SNPs					LOADFS				FHS				CHS				HRS				Summary		Meta-analysis							Meta-analysis (absolute value of coefficients)
	Chr	SNP	Pos	Overlapping/Nearest Gene	Effect Allele	Freq	OR	se	P-value	Freq	OR	se	P-value	Freq	OR	se	P-value	Freq	OR	se	P-value	Effects	Min.P-value	Freq	OR	se	P-value	qtest.P-value	i2	nstudy	OR	se	P-value	qtest.P-value	i2
	3	rs11715139	172015137	FNDC3B	A	0.809	1.22671	0.103241	0.0477892	NA	NA	NA	NA	0.8001	0.7261	0.1527	0.03603	0.8034	0.7451	0.1313	0.02511	+?--	0.02511	0.804254	0.942079	0.06299	0.40511	0.001802	0.841744	3	1.29254	0.086417	0.000345	0.774453	0

## Sheet: Regions
	Current Study					Previous Studies
	Chromosomal Region	SNP	Position	Overlapping/Nearest Gene	SNPs Set	Top AD-Associated SNP in Region	Position	Overlapping/Nearest Gene	Pvalue	PubMed ID
	1q41	rs11118774	221612617	DUSP10	Non-replicated set	rs11581158	218977280	MIR548F3	1.5e-06	21379329
	2q14.3	rs34779859	127135192	BIN1	Non-replicated set	rs744373	127137039	BIN1	2.6e-14	21460840
	5q14.1	rs78552253	82045571	ATG10	Non-replicated set	rs6881634	78335030	LOC728769	1.9e-06	19668339
	10p13	rs41306812	13644230	FRMD4A	Non-replicated set	rs7921545	14101637	FRMD4A	5.4e-07	22430674
	10p12.1	rs17484254	29259356	LYZL1	Non-replicated set	rs17831816	28226870	MPP7	4.1e-07	22005930
	10q23.1	rs1538431	84998753	CCSER2	Non-replicated set	rs7908652	84032167	GHITM	3.6e-06	21059989
	11q14.2	rs1938923	86640728	ME3	Non-replicated set	rs3851179	86157598	EED,PICALM	3.2e-12	20460622
	12p13.1	rs850946	12993534	HEBP1	Non-replicated set	rs10845840	13777923	GRIN2B	1.3e-07	20197096
	12p13.1	rs1948063	13027920	KIAA1467	Non-replicated set	rs10845840	13777923	GRIN2B	1.3e-07	20197096
	12q13.13	rs10876280	52363129	KRT85	Non-replicated set	rs147845115	51484976	SLC4A8	2.8e-07	23535033
	14q22.1	rs6572843	52397519	TXNDC16	Non-replicated set	rs11626056	51766558	FRMD6	1.2e-06	19668339
	15q26.3	rs325403	99710810	MEF2A	Non-replicated set	rs4965211	99086348	SYNM	1.6e-06	21379329
	16q23.1	rs62043827	77671932	NUDT7	Non-replicated set	rs9934540	77842866	VAT1L	3.5e-07	23535033
	16q23.1	rs10514426	77676721	NUDT7	Non-replicated set	rs9934540	77842866	VAT1L	3.5e-07	23535033
	20q13.33	rs6065093	61343615	CDH4	Non-replicated set	rs4925189	61371988	CDH4	6.3e-07	20932310
	20q13.33	rs6071592	61344968	CDH4	Non-replicated set	rs4925189	61371988	CDH4	6.3e-07	20932310
	4p16.2	rs17675640	5095813	STK32B	Meta-analysis set	rs78647349	5235426	STK32B	5.2e-07	23535033
	4p16.2	rs6838792	5096839	STK32B	Meta-analysis set	rs78647349	5235426	STK32B	5.2e-07	23535033
	4p16.2	rs895681	5099404	STK32B	Meta-analysis set	rs78647349	5235426	STK32B	5.2e-07	23535033
	6p21.33	rs11969759	32053353	TNXB	Meta-analysis set	rs12201301	31039780	MUC22	1.5e-06	19734903
	6p21.33	rs10947230	32056618	TNXB	Meta-analysis set	rs12201301	31039780	MUC22	1.5e-06	19734903
	6p21.33	rs7774197	32078498	TNXB	Meta-analysis set	rs12201301	31039780	MUC22	1.5e-06	19734903
	12q24.33	rs73156187	131542412	SFSWAP	Meta-analysis set	rs1464108	130537465	RIMBP2	7.9e-08	22005930
	12q24.33	rs7963314	131573284	SFSWAP	Meta-analysis set	rs1464108	130537465	RIMBP2	7.9e-08	22005930
	21q21.3	rs12386284	25517756	MIR155HG	Meta-analysis set	rs239713	27324157	ADAMTS5	5e-07	20932310
	21q21.3	rs1783012	25547104	MIR155HG	Meta-analysis set	rs239713	27324157	ADAMTS5	5e-07	20932310
	21q21.3	rs1783013	25547257	MIR155HG	Meta-analysis set	rs239713	27324157	ADAMTS5	5e-07	20932310
	21q21.3	rs926963	25547744	MIR155HG	Meta-analysis set	rs239713	27324157	ADAMTS5	5e-07	20932310
	21q21.3	rs1893650	25568503	MIR155HG	Meta-analysis set	rs239713	27324157	ADAMTS5	5e-07	20932310
	21q21.3	rs2226326	25569648	MIR155HG	Meta-analysis set	rs239713	27324157	ADAMTS5	5e-07	20932310
	21q21.3	rs2829803	25575998	MIR155HG	Meta-analysis set	rs239713	27324157	ADAMTS5	5e-07	20932310
	21q21.3	rs2298369	25583969	LINC00515	Meta-analysis set	rs239713	27324157	ADAMTS5	5e-07	20932310
	21q21.3	rs2829823	25599076	MRPL39	Meta-analysis set	rs239713	27324157	ADAMTS5	5e-07	20932310
	21q21.3	rs2829832	25601939	MRPL39	Meta-analysis set	rs239713	27324157	ADAMTS5	5e-07	20932310
	1q32.1	rs4075338	204712883	LRRN2	Nominally significant set	rs885330	204079965	SOX13	3.9e-07	23571587
	1q32.1	rs3738158	204715109	LRRN2	Nominally significant set	rs885330	204079965	SOX13	3.9e-07	23571587
	1q32.2	rs12751764	208410763	PLXNA2	Nominally significant set	rs3818361	207611623	CR1	3.7e-14	21460840
	2p22.3	rs17325656	33123416	LTBP1	Nominally significant set	rs1031261	32640454	TTC27	2.1e-06	22745009
	5q34	rs4868970	166242826	CTB-7E3.1	Nominally significant set	rs17061563	163367441	CCNG1	4.6e-06	17998437
	5q35.2	rs17229383	176710807	LOC102577424	Nominally significant set	rs145848414	174587111	MSX2	6.9e-08	23571587
	5q35.2	rs17826186	176710877	LOC102577424	Nominally significant set	rs145848414	174587111	MSX2	6.9e-08	23571587
	10p15.1	rs11596406	5684290	FAM208B	Nominally significant set	rs725206	6353033	LOC399715	2.3e-06	21460841
	10q26.12	rs73362352	121383742	FGFR2	Nominally significant set	rs118048115	120519964	PPAPDC1A	6.4e-07	23535033
	14q22.1	rs12879264	51607489	FRMD6	Nominally significant set	rs11626056	51766558	FRMD6	1.2e-06	19668339
	15q25.2	rs8041231	82830043	WHAMM	Nominally significant set	rs11630802	81948683	MEX3B	4.9e-06	21059989
	21q21.3	rs926964	25547629	MIR155HG	Nominally significant set	rs239713	27324157	ADAMTS5	5e-07	20932310
	22q11.21	rs710177	21629916	YDJC	Nominally significant set	rs3788299	19503330	CDC45	1.3e-06	21627779
