# Supplementary material for: Genome-wide analysis of genetic predisposition to Alzheimer’s disease and related sex disparities
Source: Alzheimers Res Ther. 2019 Jan 12;11:5. doi: 10.1186/s13195-018-0458-8 (PMC6330399; doi:10.1186/s13195-018-0458-8)
Supplement: Supplementary file 5 — Detailed information about the nominally AD-associated SNPs with the opposite pattern of significance in males and females. (XLSX 40 kb) [file 13195_2018_458_MOESM5_ESM.xlsx]

## Sheet: Sig in Males&Non-sig in Females
	Nominally Sig. SNPs					LOADFS								FHS								CHS								HRS								Meta-analysis
						Male				Female				Male				Female				Male				Female				Male				Female				Male							Female
	Chr	SNP	Pos	Overlapping/Nearest Gene	Effect Allele	Freq	OR	se	P-value	Freq	OR	se	P-value	Freq	OR	se	P-value	Freq	OR	se	P-value	Freq	OR	se	P-value	Freq	OR	se	P-value	Freq	OR	se	P-value	Freq	OR	se	P-value	Freq	OR	se	P-value	qtest.P-value	i2	nstudy	Freq	OR	se	P-value	qtest.P-value
	1	rs1536132	235979265	NID1	T	0.2402	1.31516	0.131944	0.0378638	0.2193	1.076	0.09061	0.4188	0.2319	1.58655	0.181693	0.011074	0.2343	0.9677	0.1239	0.791	0.2321	1.695	0.1992	0.008051	0.2295	0.8383	0.1636	0.2812	0.215	0.6014	0.2023	0.01197	0.2166	0.9035	0.139	0.4656	0.227425	1.24949	0.098179	0.009065	0.000619	0.826383	4	0.223841	0.981848	0.05575	0.760892	0.507606
	1	rs4659618	235987159	NID1	A	0.2413	1.33055	0.131733	0.0301612	0.2214	1.06	0.08976	0.5175	0.2374	1.54074	0.175097	0.0135608	0.2392	0.9633	0.1235	0.7619	0.2328	1.748	0.1981	0.004814	0.2298	0.8594	0.1622	0.3505	0.2169	0.6254	0.1996	0.0187	0.2175	0.8921	0.1394	0.4131	0.229983	1.2643	0.098192	0.005392	0.000879	0.818608	4	0.225865	0.975651	0.055128	0.680625	0.596332
	2	rs1437679	152588322	FMNL2	C	0.6929	1.28503	0.12297	0.0414141	0.6828	1.058	0.08272	0.4974	0.6452	1.76967	0.185494	0.00208998	0.6576	0.9102	0.1109	0.3963	NA	NA	NA	NA	NA	NA	NA	NA	0.6621	0.7147	0.1509	0.02604	0.6544	1.1	0.1194	0.4244	0.663667	1.14162	0.08918	0.118251	0.000313	0.876097	3	0.663318	1.02475	0.056196	0.673528	0.439879
	3	rs13096228	192791273	MB21D2	A	0.8375	0.728582	0.153664	0.0393322	0.8258	1.195	0.09818	0.06909	NA	NA	NA	NA	NA	NA	NA	NA	0.8588	2.145	0.328	0.01999	0.8536	0.8752	0.1811	0.4616	0.828	0.6259	0.1781	0.008523	0.829	1.034	0.1446	0.8182	0.837896	0.776143	0.076591	0.020866	0.003628	0.822037	3	0.834143	1.09218	0.075295	0.233841	0.289413
	3	rs2688497	195749214	MUC4	A	0.1635	0.696674	0.156067	0.0205627	0.1639	1.067	0.1058	0.538	0.143	1.59543	0.215142	0.0299071	0.1457	0.7629	0.1592	0.08923	NA	NA	NA	NA	NA	NA	NA	NA	0.1578	0.6209	0.2366	0.04394	0.1679	0.8303	0.1563	0.2338	0.154219	0.848171	0.084909	0.139477	0.002539	0.832662	3	0.16029	0.929195	0.066178	0.338389	0.152202
	4	rs11733772	56231785	KIAA1211	A	0.757	1.31517	0.135795	0.0436445	0.7534	1.035	0.08839	0.6995	NA	NA	NA	NA	NA	NA	NA	NA	0.7699	1.639	0.2397	0.03923	0.7563	0.8104	0.1455	0.1484	0.7592	0.6885	0.1593	0.01917	0.7516	1.018	0.1302	0.8891	0.761187	1.08222	0.093714	0.405077	0.001416	0.847553	3	0.753302	0.980959	0.060198	0.768739	0.337431
	4	rs12511576	56238939	KIAA1211	A	0.7573	1.31046	0.135852	0.0465656	0.7561	1.03	0.0887	0.7406	NA	NA	NA	NA	NA	NA	NA	NA	0.7687	1.667	0.2411	0.03403	0.7581	0.87	0.1488	0.3494	0.761	0.6994	0.1603	0.0257	0.7534	0.9641	0.1283	0.7759	0.761872	1.09021	0.094705	0.364404	0.001837	0.841267	3	0.755371	0.97976	0.060258	0.755046	0.615539
	5	rs2973689	178327579	COL23A1	G	0.2193	1.42904	0.141139	0.0114237	0.2253	0.98	0.09212	0.8266	NA	NA	NA	NA	NA	NA	NA	NA	0.2012	1.684	0.2024	0.01	0.2126	1.055	0.1563	0.7316	0.2209	1.494	0.1673	0.01642	0.2264	1.125	0.1314	0.3715	0.215741	1.50347	0.130578	1.87e-05	0.800376	0	3	0.222642	1.03101	0.065602	0.653184	0.682346
	6	rs6912023	14925778	JARID2	T	0.7799	0.757109	0.139983	0.0468427	0.7798	0.9314	0.09177	0.439	NA	NA	NA	NA	NA	NA	NA	NA	0.8003	1.659	0.2538	0.04607	0.7957	0.9698	0.1669	0.8543	0.7962	1.816	0.2207	0.00686	0.7988	1.282	0.1478	0.0929	0.792884	1.07011	0.103435	0.527207	0.000601	0.865161	3	0.792359	1.00913	0.06656	0.897549	0.179002
	6	rs6908102	14926089	JARID2	A	0.7796	0.755259	0.139963	0.0449105	0.7783	0.9198	0.09158	0.361	NA	NA	NA	NA	NA	NA	NA	NA	0.7994	1.665	0.2538	0.04445	0.7949	0.9733	0.1669	0.8714	0.7941	1.755	0.2166	0.009411	0.7979	1.291	0.148	0.08466	0.791551	1.06573	0.102561	0.550593	0.000726	0.861648	3	0.791311	1.00356	0.066175	0.959865	0.147365
	6	rs16875917	14930311	JARID2	T	0.7799	0.757109	0.139983	0.0468427	0.7788	0.9268	0.09169	0.4073	NA	NA	NA	NA	NA	NA	NA	NA	0.7999	1.663	0.2538	0.04502	0.7949	0.973	0.1669	0.8697	0.7963	1.819	0.221	0.006794	0.7975	1.261	0.1471	0.1148	0.792838	1.07035	0.103513	0.5261	0.000589	0.865543	3	0.791274	1.00344	0.066079	0.961163	0.202032
	8	rs118082476	24250416	ADAM28	G	0.9889	3.77443	0.565751	0.0188866	0.9885	0.9145	0.3593	0.8036	NA	NA	NA	NA	NA	NA	NA	NA	0.9852	0.2377	0.4767	0.002579	0.9858	0.6196	0.4827	0.3214	0.9869	0.3416	0.4117	0.009092	0.9889	0.5044	0.3853	0.07575	0.98702	0.530542	0.112149	0.020241	0.000334	0.875065	3	0.988012	0.675811	0.125467	0.089557	0.517557
	9	rs16937177	18909599	ADAMTSL1	G	0.9554	1.90776	0.286174	0.024001	0.9616	0.690594	0.212596	0.0816238	NA	NA	NA	NA	NA	NA	NA	NA	0.9493	0.4563	0.3033	0.00967	0.9536	0.6163	0.2659	0.0687	0.9508	0.527	0.2843	0.02425	0.953	0.8988	0.2723	0.6952	0.95166	0.785441	0.112414	0.150477	0.000614	0.864782	3	0.955733	0.718173	0.088893	0.019559	0.593318
	11	rs77162934	70435739	CTTN	G	0.9492	0.522442	0.271258	0.0166912	0.9484	0.9646	0.176	0.8379	NA	NA	NA	NA	NA	NA	NA	NA	0.9516	0.4654	0.3095	0.01347	0.9578	0.5967	0.2695	0.05532	0.9453	0.577	0.2697	0.04147	0.9455	0.8951	0.2363	0.6393	0.947841	0.524648	0.07309	7.43e-05	0.871768	0	3	0.949414	0.851872	0.094468	0.199764	0.31872
	13	rs17070285	47545825	SUCLA2	G	0.8738	0.684689	0.172526	0.0281235	0.8789	0.8386	0.1199	0.1422	0.884	0.550131	0.22449	0.00776727	0.8824	1.165	0.1618	0.3446	NA	NA	NA	NA	NA	NA	NA	NA	0.8846	2.234	0.3172	0.01127	0.8858	0.9761	0.1743	0.8895	0.881892	0.769728	0.0857	0.03721	0.000916	0.857055	3	0.882869	0.950152	0.073851	0.544283	0.2597
	14	rs12147025	22971533	AJUBA	A	0.8446	1.49343	0.159297	0.0118089	0.8356	1.148	0.09991	0.1677	NA	NA	NA	NA	NA	NA	NA	NA	0.8284	1.81	0.2792	0.03357	0.834	0.9642	0.1745	0.8347	0.84	1.715	0.2425	0.02623	0.8329	1.261	0.1611	0.1497	0.838415	1.60102	0.171448	9.1e-05	0.792936	0	3	0.833988	1.13396	0.080435	0.099743	0.518484
	15	rs7169210	63872870	MIR422A	T	0.2529	0.723092	0.131525	0.0136986	0.2366	0.8527	0.08928	0.07425	0.235	0.64526	0.19614	0.0255083	0.2172	0.9641	0.132	0.7818	0.2295	0.5672	0.2418	0.01901	0.2388	0.995	0.1541	0.974	0.2515	1.424	0.1601	0.02734	0.2524	1.078	0.1276	0.5541	0.243419	0.829838	0.064675	0.027445	0.00087	0.818849	4	0.237876	0.9402	0.052449	0.296573	0.471557
	15	rs925248	63875344	MIR422A	G	0.2591	0.74595	0.131425	0.0257379	0.2452	0.8649	0.08831	0.1004	0.2372	0.645982	0.195901	0.0257054	0.2193	1.005	0.1303	0.9712	0.2348	0.5507	0.2413	0.01342	0.2447	0.9642	0.1544	0.8133	0.2586	1.504	0.158	0.00977	0.2608	1.112	0.126	0.3997	0.248693	0.854603	0.066276	0.061805	0.000241	0.844304	4	0.244365	0.955854	0.052847	0.440392	0.411237
	15	rs34136284	88908019	MFGE8	A	0.8647	1.42411	0.168308	0.0356774	0.8594	0.948	0.1122	0.6343	NA	NA	NA	NA	NA	NA	NA	NA	0.8662	0.4905	0.2222	0.001348	0.8744	1.26	0.2135	0.2787	0.8654	1.785	0.2678	0.03048	0.8613	0.9939	0.1602	0.9697	0.865407	1.09231	0.116768	0.461743	8.17e-05	0.89376	3	0.86398	1.00423	0.078119	0.960135	0.49699
	18	rs4473280	73566950	LOC100505817	C	0.7582	1.45351	0.142578	0.00871551	0.7618	0.9856	0.08953	0.8709	NA	NA	NA	NA	NA	NA	NA	NA	0.7578	1.675	0.2295	0.02466	0.7604	0.9499	0.1543	0.739	0.7559	1.622	0.1908	0.01122	0.7586	1.024	0.1329	0.861	0.756962	1.54284	0.142959	2.26e-05	0.830315	0	3	0.760001	0.988283	0.062015	0.860265	0.933358
	22	rs370241	17974108	MICAL3	T	0.5149	1.26335	0.115077	0.0422113	0.5273	1.072	0.0756	0.3581	0.5039	0.702181	0.157447	0.0247295	0.5091	1.071	0.1049	0.5133	0.5157	1.624	0.1819	0.007708	0.5176	0.9576	0.1299	0.7386	0.5149	1.415	0.1518	0.02217	0.5193	1.001	0.1105	0.9892	0.512028	1.191	0.080637	0.016139	0.001294	0.809168	4	0.518383	1.03982	0.049111	0.430804	0.858302
	23	rs12556444	25862192	MAGEB18	A	0.829	0.808188	0.106785	0.0461214	0.8367	0.9957	0.09925	0.9656	NA	NA	NA	NA	NA	NA	NA	NA	0.8136	0.5154	0.2797	0.0178	0.8245	1.148	0.183	0.4506	0.8275	0.5953	0.2428	0.03264	0.8219	0.9001	0.1411	0.4556	0.824557	0.736318	0.062153	0.000914	0.206572	0.365928	3	0.826969	0.991241	0.068451	0.905599	0.573116
[truncated: 12 more columns]

## Sheet: Sig in Females&Non-sig in Males
	Nominally Sig. SNPs					LOADFS								FHS								CHS								HRS								Meta-analysis
						Male				Female				Male				Female				Male				Female				Male				Female				Male							Female
	Chr	SNP	Pos	Overlapping/Nearest Gene	Effect Allele	Freq	OR	se	P-value	Freq	OR	se	P-value	Freq	OR	se	P-value	Freq	OR	se	P-value	Freq	OR	se	P-value	Freq	OR	se	P-value	Freq	OR	se	P-value	Freq	OR	se	P-value	Freq	OR	se	P-value	qtest.P-value	i2	nstudy	Freq	OR	se	P-value	qtest.P-value
	1	rs1418723	192771499	RGS2	G	0.8975	1.176	0.1477	0.2722	0.9003	1.31941	0.138709	0.0456832	0.9032	1.442	0.2728	0.1794	0.9097	1.87916	0.209955	0.00265965	NA	NA	NA	NA	NA	NA	NA	NA	0.8967	0.9063	0.2373	0.6785	0.8959	1.584	0.2174	0.03427	0.899035	1.1476	0.117176	0.226854	0.42355	0	3	0.901168	1.49377	0.138259	8.6e-05	0.355454
	1	rs4075338	204712883	LRRN2	C	0.8467	1.03	0.1302	0.823	0.8549	0.787853	0.119148	0.0453661	0.8422	1.037	0.1854	0.8439	0.8448	1.47249	0.159964	0.0155632	NA	NA	NA	NA	NA	NA	NA	NA	0.8451	0.7131	0.1851	0.06766	0.8477	1.405	0.1709	0.0468	0.844512	0.941347	0.079552	0.512997	0.222937	0.333717	3	0.848875	1.07176	0.082469	0.406016	0.001414
	1	rs3738158	204715109	LRRN2	T	0.8619	1.085	0.1354	0.5468	0.8663	0.772621	0.123073	0.0360789	0.8391	1.026	0.1801	0.8864	0.8407	1.54357	0.164173	0.0081899	NA	NA	NA	NA	NA	NA	NA	NA	0.8527	0.8259	0.2023	0.3443	0.8541	1.484	0.1779	0.02648	0.850318	1.0052	0.087488	0.956609	0.528881	0	3	0.853607	1.08944	0.086372	0.320114	0.000472
	1	rs12751764	208410763	PLXNA2	A	0.8477	0.9845	0.1275	0.9025	0.8337	0.75311	0.118856	0.0170505	NA	NA	NA	NA	NA	NA	NA	NA	0.8342	1.421	0.2643	0.1838	0.8266	1.579	0.1995	0.02201	0.8324	0.7433	0.1835	0.106	0.8294	0.764	0.1369	0.04929	0.836866	0.95609	0.084741	0.644661	0.123635	0.521628	3	0.829989	0.857453	0.064841	0.060263	0.00357
	2	rs17325656	33123416	LTBP1	T	0.9669	0.9301	0.2508	0.7728	0.9683	0.596692	0.244183	0.0344629	0.9568	0.8321	0.3203	0.5659	0.9609	0.556499	0.249019	0.0185927	0.9657	1.375	0.524	0.5437	0.9689	0.4	0.2793	0.001036	NA	NA	NA	NA	NA	NA	NA	NA	0.962261	0.940896	0.145848	0.741617	0.714219	0	3	0.965805	0.520416	0.066814	1.02e-05	0.528781
	3	rs11715139	172015137	FNDC3B	A	0.8028	1.066	0.1195	0.5929	0.809	1.22671	0.103241	0.0477892	NA	NA	NA	NA	NA	NA	NA	NA	0.7871	1.015	0.2192	0.9472	0.8001	0.7261	0.1527	0.03603	0.7978	1.453	0.2075	0.07159	0.8034	0.7451	0.1313	0.02511	0.79655	1.1254	0.096278	0.207082	0.378116	0	3	0.804254	0.942079	0.06299	0.40511	0.001802
	3	rs56062334	172581436	NCEH1	T	0.5545	0.9725	0.09074	0.7588	0.5393	0.837358	0.086028	0.0390826	NA	NA	NA	NA	NA	NA	NA	NA	0.5546	0.9464	0.1756	0.7535	0.5589	1.357	0.1372	0.02592	0.5279	0.974	0.1486	0.8593	0.5253	0.7652	0.1118	0.0167	0.541327	0.968543	0.064064	0.651888	0.989657	0	3	0.537815	0.896934	0.051617	0.074856	0.002793
	3	rs9849934	196049146	TFRC	T	0.5282	0.9511	0.09154	0.5841	0.5208	1.18955	0.0834897	0.0376167	NA	NA	NA	NA	NA	NA	NA	NA	0.5016	0.9834	0.1749	0.9239	0.5165	1.414	0.1357	0.01069	0.5007	1.149	0.1483	0.3476	0.5028	1.247	0.1108	0.04593	0.508169	0.999013	0.066321	0.988912	0.551812	0	3	0.51157	1.24731	0.070386	0.000221	0.554811
	4	rs575088	20555836	SLIT2	T	0.7041	0.9172	0.1001	0.3879	0.6985	0.829014	0.0915568	0.0405492	NA	NA	NA	NA	NA	NA	NA	NA	0.6841	1.001	0.1937	0.9973	0.7036	0.6863	0.1424	0.008203	0.693	0.7819	0.156	0.1149	0.7013	0.7663	0.1162	0.02193	0.693766	0.894316	0.064127	0.148307	0.564731	0	3	0.701037	0.778882	0.046987	0.0001	0.529177
	5	rs4868970	166242826	CTB-7E3.1	G	0.7726	0.8988	0.1083	0.3245	0.7723	1.27844	0.0991527	0.0132343	NA	NA	NA	NA	NA	NA	NA	NA	0.7492	0.7194	0.1971	0.0947	0.7385	0.7419	0.1473	0.04269	0.7467	1.216	0.1816	0.2809	0.7519	0.7409	0.1189	0.01165	0.754127	0.920996	0.07141	0.327777	0.137551	0.495906	3	0.754665	0.95546	0.060545	0.500721	0.000312
	5	rs17229383	176710807	LOC102577424	G	0.9477	0.8841	0.2013	0.5406	0.9582	1.5416	0.214531	0.0436423	0.9388	0.7823	0.2911	0.399	0.9394	2.04869	0.270257	0.00795976	0.9454	1.767	0.5201	0.2736	0.9439	0.4631	0.2266	0.0006811	0.9476	1.766	0.4228	0.1785	0.9503	2.028	0.3501	0.04346	0.944896	0.985934	0.126517	0.923626	0.252427	0.265612	4	0.948389	1.17196	0.130794	0.207675	1.44e-05
	5	rs17826186	176710877	LOC102577424	T	0.9477	0.8841	0.2013	0.5406	0.9582	1.5416	0.214531	0.0436423	0.9426	0.8067	0.2835	0.4488	0.9447	1.96513	0.266433	0.0112264	0.9454	1.767	0.5201	0.2736	0.9439	0.4631	0.2266	0.0006811	0.9476	1.765	0.4228	0.179	0.9502	2.033	0.3501	0.04276	0.945868	0.9908	0.126375	0.949773	0.266979	0.240392	4	0.949528	1.16548	0.129723	0.222613	1.83e-05
	6	rs7773313	17386664	CAP2	C	0.83	0.9981	0.1214	0.9876	0.8368	0.802662	0.112011	0.0497042	NA	NA	NA	NA	NA	NA	NA	NA	0.8491	1.245	0.258	0.3952	0.8302	0.7151	0.1569	0.03263	0.8356	0.7396	0.1794	0.09263	0.8389	0.7007	0.1369	0.009355	0.837362	0.947054	0.081038	0.561399	0.200775	0.377169	3	0.836117	0.74934	0.052839	0.000145	0.702677
	10	rs7918427	117772208	EMX2	A	0.8186	1.044	0.1189	0.7193	0.8231	1.26079	0.110607	0.0361551	NA	NA	NA	NA	NA	NA	NA	NA	0.8342	0.7156	0.2147	0.119	0.8224	1.591	0.2023	0.02177	0.8129	0.754	0.1713	0.09928	0.8236	0.7513	0.1341	0.03295	0.819513	0.896165	0.073169	0.217863	0.152591	0.468084	3	0.823153	1.09285	0.079625	0.258698	0.001559
	10	rs10510034	117776779	EMX2	A	0.8136	1.019	0.1174	0.8731	0.8151	1.27896	0.108913	0.0238757	NA	NA	NA	NA	NA	NA	NA	NA	0.8315	0.7287	0.2152	0.1413	0.8209	1.544	0.1998	0.02966	0.7989	0.8002	0.1672	0.1823	0.8095	0.765	0.1319	0.04227	0.810597	0.90166	0.072683	0.23805	0.275929	0.223369	3	0.813999	1.1021	0.079147	0.209098	0.002041
	10	rs73362352	121383742	FGFR2	G	0.9381	0.9985	0.1972	0.994	0.9364	0.67677	0.169746	0.0214454	0.9407	0.6856	0.2791	0.1762	0.9389	0.642528	0.218933	0.0433356	NA	NA	NA	NA	NA	NA	NA	NA	0.9264	0.9855	0.29	0.96	0.933	0.6031	0.1931	0.008825	0.933852	0.904608	0.11131	0.476482	0.515772	0	3	0.935679	0.64333	0.063743	6.29e-05	0.904372
	11	rs12805365	21240914	NELL1	C	0.7577	0.8596	0.1086	0.1638	0.7741	0.751404	0.104129	0.00605512	0.7711	0.9103	0.1618	0.5614	0.7669	0.786884	0.119886	0.0455877	NA	NA	NA	NA	NA	NA	NA	NA	0.7782	1.109	0.185	0.5771	0.7701	0.7269	0.1239	0.01006	0.771004	0.915703	0.068636	0.277323	0.494003	0	3	0.770293	0.754887	0.046985	2.3e-05	0.898131
	13	rs2880848	18740379	LINC00417	G	0.8536	1.027	0.1296	0.8371	0.8323	1.30787	0.112363	0.0169078	0.8293	0.9455	0.1826	0.759	0.837	1.53868	0.16307	0.00822713	NA	NA	NA	NA	NA	NA	NA	NA	0.8396	0.826	0.192	0.3193	0.8274	1.392	0.161	0.03981	0.839463	0.95576	0.080911	0.624993	0.641072	0	3	0.831589	1.38157	0.102505	5.6e-05	0.713024
	14	rs12879264	51607489	FRMD6	C	0.7443	0.9773	0.1035	0.8244	0.736	1.20747	0.0941933	0.0453363	NA	NA	NA	NA	NA	NA	NA	NA	0.7434	0.9388	0.1992	0.7512	0.7303	1.401	0.1591	0.03416	0.7252	0.8849	0.1634	0.4541	0.7364	1.338	0.1322	0.02755	0.734604	0.948106	0.070244	0.505639	0.87519	0	3	0.734768	1.27709	0.082529	0.000403	0.664951
	15	rs8041231	82830043	WHAMM	T	0.4836	0.8504	0.09168	0.07715	0.4744	0.842325	0.0815543	0.0353791	0.4954	1.051	0.1331	0.7092	0.4951	0.781129	0.111168	0.0262837	0.4762	1.209	0.1772	0.2841	0.4792	0.7271	0.1324	0.01606	0.4649	1.15	0.1516	0.357	0.4729	1.351	0.1138	0.008174	0.478796	0.982812	0.058391	0.783716	0.158873	0.421192	4	0.479719	0.894609	0.04447	0.033242	0.000528
	16	rs8047145	79661025	LOC102467146	T	0.635	0.9433	0.09834	0.5525	0.6188	1.21546	0.0899997	0.0301539	0.6268	1.088	0.1484	0.5718	0.6362	1.53447	0.123067	0.000502762	NA	NA	NA	NA	NA	NA	NA	NA	0.6132	0.9697	0.1508	0.8383	0.6093	1.289	0.117	0.0301	0.62276	0.981634	0.065965	0.796979	0.722697	0	3	0.619818	1.31007	0.076142	1.22e-05	0.306771
	19	rs78807487	46626045	PTGIR	G	0.7743	1.086	0.1077	0.4442	0.766	0.799335	0.0990969	0.0238111	NA	NA	NA	NA	NA	NA	NA	NA	0.766	0.9243	0.2051	0.7009	0.756	0.7161	0.1456	0.0218	0.7754	0.9265	0.1735	0.6597	0.7675	1.391	0.1423	0.02034	0.772854	1.01905	0.078555	0.821332	0.64515	0	3	0.7642	0.894174	0.059232	0.114923	0.001302
	19	rs11672827	46627705	PTGIR	G	0.7344	1.07	0.1019	0.5071	0.7269	0.775953	0.093608	0.00673141	NA	NA	NA	NA	NA	NA	NA	NA	0.734	0.9672	0.2011	0.8683	0.7149	0.7578	0.1396	0.04703	0.7316	0.8668	0.1654	0.3876	0.7276	1.376	0.1339	0.01722	0.732919	1.00289	0.073975	0.971125	0.544895	0	3	0.724233	0.891393	0.056178	0.087431	0.000898
	21	rs926964	25547629	MIR155HG	C	0.7464	0.906	0.105	0.3475	0.7364	0.740677	0.0976432	0.0021095	0.7571	0.8582	0.1558	0.3261	0.7562	0.711955	0.125077	0.00660239	0.7586	0.9945	0.2045	0.9786	0.7509	0.7478	0.1449	0.04486	NA	NA	NA	NA	NA	NA	NA	NA	0.754301	0.905971	0.06716	0.217641	0.848402	0	3	0.747769	0.733618	0.046688	5.26e-06	0.958627
	22	rs710177	21629916	YDJC	A	0.6502	1.032	0.09734	0.7451	0.6404	1.21525	0.0891539	0.0287687	NA	NA	NA	NA	NA	NA	NA	NA	0.6287	0.8169	0.1807	0.263	0.6238	1.36	0.1416	0.02974	0.6024	0.9365	0.1579	0.6777	0.6116	1.28	0.1208	0.04116	0.621465	0.969363	0.067849	0.679397	0.507001	0	3	0.623305	1.26182	0.075868	0.00028	0.789334
	23	rs10284211	126589321	DCAF12L1	A	0.7926	0.7862	0.1607	0.1345	0.7886	0.793942	0.106182	0.029773	NA	NA	NA	NA	NA	NA	NA	NA	0.7949	0.7624	0.2863	0.3434	0.8027	1.633	0.1884	0.00921	0.7862	0.7283	0.238	0.1828	0.7974	1.607	0.1584	0.002724	0.78998	0.766667	0.082438	0.027804	0.964915	0	3	0.796082	1.08196	0.079948	0.323681	5.7e-05
[truncated: 12 more columns]
