# Supplementary material for: Genome-wide analysis of genetic predisposition to Alzheimer’s disease and related sex disparities
Source: Alzheimers Res Ther. 2019 Jan 12;11:5. doi: 10.1186/s13195-018-0458-8 (PMC6330399; doi:10.1186/s13195-018-0458-8)
Supplement: Supplementary file 6 — Detailed information about the results from the Wald χ2 test to compare ORs of SNPs between males and females. (XLSX 107 kb) [file 13195_2018_458_MOESM6_ESM.xlsx]

## Sheet: Replicated Set of SNPs
	Significant SNPs in Males					LOADFS										FHS										CHS										HRS										Meta-analysis
						Male				Female				Male-Female Comparison		Male				Female				Male-Female Comparison		Male				Female				Male-Female Comparison		Male				Female				Male-Female Comparison		Male
	Chr	SNP	Pos	Overlapping/Nearest Gene	Effect Allele	Freq	OR	se	P-value	Freq	OR	se	P-value	Chi.sq	P-value	Freq	OR	se	P-value	Freq	OR	se	P-value	Chi.sq	P-value	Freq	OR	se	P-value	Freq	OR	se	P-value	Chi.sq	P-value	Freq	OR	se	P-value	Freq	OR	se	P-value	Chi.sq	P-value	Freq	OR	se	P-value
	3	rs9882471	158839472	MFSD1	A	0.8508	0.9131	0.127	0.4739	0.8621	1.016	0.1091	0.8841	0.406776	0.523611	0.8396	0.613308	0.201854	0.0154356	0.841	1.165	0.1371	0.2653	6.9139	0.00855283	0.8527	1.123	0.2534	0.6474	0.8478	0.9674	0.1815	0.8549	0.228965	0.632293	0.8507	0.4374	0.1675	7.975e-07	0.8423	0.8636	0.1488	0.3244	9.21867	0.0023956	0.848028	0.719902	0.056501	0.000116
	5	rs9918162	96987845	LNPEP	T	0.9622	3.58864	0.310986	3.97756e-05	0.9689	0.9766	0.2145	0.912	11.8676	0.000571188	0.9641	0.9156	0.3302	0.7895	0.9597	0.8192	0.2392	0.4043	0.0744479	0.784967	0.9723	0.2058	0.3452	4.657e-06	0.9655	2.441	0.5164	0.08404	15.8541	6.84193e-05	0.9652	0.9118	0.3793	0.8076	0.9581	0.7052	0.2569	0.1738	0.314571	0.574889	0.965562	0.95793	0.138086	0.799707
	8	rs726411	130734543	ADCY8	G	0.9449	0.9817	0.2085	0.9294	0.9404	1.139	0.1598	0.4159	0.320077	0.571561	0.9315	0.461038	0.28869	0.00731775	0.9339	0.8867	0.201	0.5497	3.45677	0.0629934	0.9434	1.7	0.4641	0.2531	0.9439	1.593	0.3472	0.1799	0.0125803	0.910695	0.9406	0.3439	0.2253	2.157e-06	0.9399	1.223	0.2509	0.4215	14.1554	0.000168309	0.939422	0.621008	0.071181	0.000245
[truncated: 6 more columns]

## Sheet: Non-replicated Set of SNPs
	Significant SNPs in Males					LOADFS										FHS										CHS										HRS										Meta-analysis
						Male				Female				Male-Female Comparison		Male				Female				Male-Female Comparison		Male				Female				Male-Female Comparison		Male				Female				Male-Female Comparison		Male
	Chr	SNP	Pos	Overlapping/Nearest Gene	Effect Allele	Freq	OR	se	P-value	Freq	OR	se	P-value	Chi.sq	P-value	Freq	OR	se	P-value	Freq	OR	se	P-value	Chi.sq	P-value	Freq	OR	se	P-value	Freq	OR	se	P-value	Chi.sq	P-value	Freq	OR	se	P-value	Freq	OR	se	P-value	Chi.sq	P-value	Freq	OR	se	P-value
	1	rs6413942	88029176	LOC101927891	T	0.156	1.013	0.1243	0.9196	0.1665	0.9868	0.1027	0.8971	0.0264121	0.870898	0.1695	0.7574	0.2013	0.1676	0.1678	0.9856	0.1384	0.9163	1.16224	0.281002	0.1673	1.387	0.2231	0.1421	0.1619	0.9877	0.1789	0.945	1.40958	0.235127	0.1627	2.117	0.1637	4.627e-06	0.1586	1.141	0.1482	0.3749	7.83499	0.00512445	0.164079	1.2149	0.092616	0.018414
	1	rs4471236	88076664	LOC101927891	T	0.165	1.037	0.12	0.7625	0.1704	1.019	0.1018	0.8508	0.0123815	0.9114	0.1807	0.7746	0.1946	0.1893	0.1818	0.9566	0.1341	0.7406	0.797416	0.371867	0.1685	1.368	0.2231	0.1606	0.1706	1.016	0.1733	0.9262	1.10884	0.292335	0.172	2.188	0.1638	1.755e-06	0.1703	1.037	0.1502	0.8092	11.2875	0.000780306	0.17243	1.22612	0.091615	0.01165
	1	rs4656009	88080526	LOC101927891	A	0.165	1.041	0.1199	0.7392	0.1715	1.027	0.1017	0.7957	0.0074165	0.931372	0.1806	0.7697	0.1952	0.1799	0.1812	0.9394	0.1344	0.6417	0.706771	0.400518	0.1689	1.364	0.2231	0.1641	0.1709	1.018	0.1738	0.9186	1.07032	0.300874	0.1707	2.141	0.1643	3.583e-06	0.1691	1.046	0.1497	0.7646	10.3854	0.00127017	0.172004	1.22018	0.091279	0.013916
	1	rs10737721	88083118	LOC101927891	T	0.1645	1.03	0.1201	0.8068	0.1702	1.02	0.1018	0.8432	0.00384	0.950589	0.1799	0.7807	0.1948	0.2037	0.1809	0.944	0.1344	0.6682	0.644084	0.422236	0.1689	1.363	0.2232	0.1657	0.1703	1.022	0.1737	0.9017	1.0364	0.30866	0.1706	2.142	0.1643	3.525e-06	0.1688	1.042	0.15	0.7843	10.4913	0.00119938	0.171681	1.21727	0.091077	0.015118
	2	rs17754357	79173571	REG3A	G	0.9375	0.8575	0.1906	0.4199	0.937	0.8572	0.1556	0.3222	2.02249e-06	0.998865	0.9388	1.261	0.3121	0.4569	0.9336	0.653361	0.203081	0.0360962	3.11829	0.0774178	0.9336	1.014	0.3594	0.9686	0.9423	1.091	0.2957	0.7683	0.0247316	0.875038	0.9373	0.3605	0.2224	4.494e-06	0.9387	1.074	0.2325	0.7585	11.5121	0.000691456	0.937109	0.711741	0.077979	0.005849
	2	rs116799779	105728304	NCK2	G	0.974	1.096	0.3054	0.7636	0.971	0.8426	0.2309	0.4584	0.471622	0.492242	0.9784	0.6234	0.4237	0.2647	0.9791	0.8384	0.3396	0.6038	0.297771	0.585283	0.975	0.8639	0.5371	0.7854	0.9712	0.8181	0.359	0.576	0.00710961	0.932803	0.9745	0.2421	0.2964	1.708e-06	0.9728	1.371	0.3987	0.4282	12.1815	0.000482667	0.975563	0.555809	0.083987	0.001052
	2	rs13016495	203581104	RAPH1	C	0.873	1.148	0.1413	0.3277	0.8698	0.9522	0.1106	0.6579	1.08608	0.297342	0.8831	1.032	0.2205	0.8874	0.8797	0.8559	0.1519	0.3056	0.488278	0.484696	0.8771	0.361	0.2129	1.717e-06	0.8649	0.9675	0.1918	0.8632	11.8357	0.000581047	0.8705	0.8604	0.2103	0.4745	0.8703	0.7981	0.1514	0.1361	0.0841357	0.771769	0.875584	0.853407	0.072622	0.08862
	3	rs11127861	84694935	LINC00971	G	0.6638	0.9947	0.09895	0.9575	0.6532	1.051	0.07785	0.5243	0.191221	0.661902	0.655	0.8778	0.1407	0.3545	0.6604	1.035	0.1065	0.7455	0.871538	0.35053	0.6673	0.4327	0.1811	3.723e-06	0.6693	1.234	0.1416	0.1378	20.7813	5.14837e-06	0.6514	0.9574	0.1565	0.7806	0.6568	1.017	0.1198	0.8899	0.0938899	0.759289	0.65753	0.857503	0.053699	0.021417
	3	rs34925435	129947221	TRH	C	NA	NA	NA	NA	NA	NA	NA	NA	NA	NA	NA	NA	NA	NA	NA	NA	NA	NA	NA	NA	NA	NA	NA	NA	NA	NA	NA	NA	NA	NA	0.9384	0.3667	0.2188	4.521e-06	0.9378	1.259	0.2517	0.3599	13.6802	0.000216732	0.9384	0.3667	0.065255	4.62e-06
	3	rs28385458	158837475	MFSD1	G	0.8508	0.9131	0.127	0.4739	0.8617	1.014	0.109	0.9014	0.392207	0.531142	0.8394	0.621777	0.202327	0.0188472	0.8407	1.175	0.1372	0.2403	6.77806	0.00922852	0.8502	1.155	0.2544	0.5709	0.8451	0.9914	0.182	0.9623	0.23843	0.625343	0.8502	0.4425	0.1671	1.062e-06	0.842	0.8499	0.1481	0.2722	8.54438	0.0034659	0.847362	0.725386	0.05693	0.000166
	3	rs7616299	158875391	MFSD1	G	0.8529	0.8329	0.1259	0.1466	0.8629	0.9338	0.1088	0.5293	0.472245	0.491956	0.8374	0.8217	0.1783	0.2707	0.8397	1.11	0.1384	0.4521	1.77532	0.182725	0.8498	1.146	0.2532	0.5903	0.8459	0.957	0.1808	0.8079	0.335569	0.562398	0.8491	0.4507	0.1655	1.47e-06	0.8391	0.7977	0.1454	0.12	6.71651	0.00955242	0.846759	0.737442	0.056226	0.000228
	3	rs4679840	158876010	MFSD1	A	0.8537	0.837	0.1265	0.1596	0.8629	0.9377	0.1089	0.5543	0.463232	0.496117	0.8383	0.8328	0.1783	0.3049	0.84	1.102	0.137	0.4788	1.55162	0.212897	0.8498	1.146	0.2532	0.5903	0.8459	0.957	0.1808	0.8079	0.335569	0.562398	0.8495	0.4502	0.1655	1.409e-06	0.8391	0.7977	0.1454	0.1199	6.74265	0.00941345	0.847294	0.740447	0.056555	0.000283
	4	rs28384174	6959380	TBC1D14	G	0.9378	1.052	0.1973	0.7975	0.9408	1.099	0.167	0.5728	0.0285911	0.865727	0.9452	0.7264	0.2911	0.2721	0.9394	1.174	0.2372	0.4978	1.63449	0.201083	0.9454	0.7976	0.3492	0.5173	0.9465	1.245	0.3205	0.4938	0.882563	0.347501	0.9406	0.3366	0.238	4.746e-06	0.9384	1.535	0.2891	0.1385	16.4201	5.07441e-05	0.942158	0.689578	0.076801	0.003107
	4	rs6838042	6971322	TBC1D14	G	0.939	1.009	0.1986	0.966	0.9427	1.151	0.1696	0.4055	0.254191	0.61414	0.9457	0.7316	0.289	0.2795	0.9387	1.277	0.236	0.3005	2.22881	0.135458	0.947	0.7671	0.3488	0.4472	0.9485	1.195	0.3207	0.5782	0.875244	0.349508	0.9422	0.3305	0.238	3.298e-06	0.9415	1.409	0.2877	0.2337	15.0814	0.000102971	0.94338	0.67051	0.074775	0.001498
	4	rs7686186	6984367	TBC1D14	C	0.9378	1.052	0.1973	0.7975	0.9414	1.103	0.1681	0.5597	0.0333577	0.85508	0.9446	0.737	0.2891	0.2911	0.9383	1.222	0.2322	0.388	1.85961	0.17267	0.9462	0.7768	0.3487	0.4689	0.9478	1.345	0.3344	0.3751	1.29111	0.255844	0.9406	0.3364	0.2379	4.672e-06	0.939	1.504	0.2874	0.1553	16.1123	5.96952e-05	0.942134	0.689045	0.076638	0.003001
	4	rs6852613	7033910	LOC100129931	G	0.9337	0.9745	0.1882	0.891	0.9374	1.143	0.16	0.4037	0.416855	0.518511	0.9415	0.7401	0.2772	0.2777	0.9346	1.303	0.2307	0.2516	2.45996	0.116782	0.947	0.8578	0.3645	0.674	0.949	1.285	0.3344	0.4539	0.667522	0.413917	0.9333	0.3381	0.2278	1.944e-06	0.9289	1.453	0.2628	0.1554	17.5756	2.76101e-05	0.938013	0.675597	0.072901	0.001224
	7	rs77104831	102911421	FBXL13	G	NA	NA	NA	NA	NA	NA	NA	NA	NA	NA	NA	NA	NA	NA	NA	NA	NA	NA	NA	NA	NA	NA	NA	NA	NA	NA	NA	NA	NA	NA	0.9788	0.2338	0.3058	2.009e-06	0.9815	1.088	0.3898	0.8278	9.63224	0.00191191	0.9788	0.2338	0.053776	2.04e-06
	8	rs75462348	18533400	PSD3	G	0.9777	0.8057	0.3162	0.4944	0.9784	0.6846	0.2661	0.1545	0.155329	0.693494	NA	NA	NA	NA	NA	NA	NA	NA	NA	NA	NA	NA	NA	NA	NA	NA	NA	NA	NA	NA	0.9761	0.2175	0.3024	4.547e-07	0.9777	1.395	0.4276	0.4366	12.592	0.000387393	0.976655	0.40632	0.072206	3.79e-05
	10	rs10795162	4402925	LINC00703	A	0.9207	1.58028	0.212288	0.0311159	0.9234	0.8602	0.1415	0.2872	5.68306	0.0171294	0.9136	0.9671	0.2591	0.8974	0.9195	1.104	0.2012	0.624	0.162878	0.686521	0.9271	0.8411	0.3024	0.5672	0.9177	1.141	0.2513	0.5996	0.601526	0.437996	0.92	0.3828	0.2096	4.601e-06	0.9224	0.9695	0.206	0.8804	9.99835	0.00156681	0.919624	0.819219	0.086846	0.093353
	10	rs7071303	4428648	LINC00703	C	0.9105	1.46909	0.202705	0.0577556	0.9169	0.8615	0.1362	0.2737	4.77634	0.0288533	0.9061	0.9578	0.2479	0.862	0.9111	1.031	0.1899	0.8719	0.0556179	0.813561	0.9208	0.9578	0.3075	0.8884	0.9089	1.389	0.2561	0.1991	0.862734	0.352975	0.9107	0.3896	0.1989	2.142e-06	0.9144	1.039	0.2019	0.8513	11.9783	0.000538247	0.911164	0.815257	0.083535	0.074146
	12	rs11044882	19818033	LOC100506393	C	0.4734	0.9366	0.09211	0.4768	0.4645	1.046	0.07697	0.5572	0.847002	0.357402	0.494	1.05	0.1417	0.732	0.4981	1.111	0.1041	0.3111	0.103148	0.748084	0.4883	1.332	0.1779	0.107	0.4756	0.9588	0.1328	0.7515	2.19298	0.138641	0.4763	2.042	0.1542	3.676e-06	0.473	0.9852	0.1121	0.8943	14.6161	0.000131784	0.482679	1.15017	0.069584	0.029829
	12	rs10878688	67888338	LOC101927922	T	0.1944	1.04	0.113	0.7266	0.1916	0.8791	0.09312	0.1665	1.31761	0.251022	0.2134	0.9393	0.1692	0.7115	0.2213	1.026	0.1181	0.8299	0.183078	0.668741	0.227	2.493	0.1872	1.053e-06	0.2144	1.056	0.1572	0.728	12.3483	0.000441398	0.2126	1.183	0.1737	0.3343	0.2044	1.353	0.128	0.01817	0.387249	0.533749	0.211842	1.20439	0.084586	0.013869
	12	rs741290	67891362	LOC101927922	T	0.1375	0.9729	0.129	0.8313	0.1318	0.76813	0.120321	0.028348	1.79471	0.180353	0.146	1.029	0.1909	0.8822	0.1549	1.03	0.136	0.8296	1.71739e-05	0.996693	0.155	2.489	0.1954	3.061e-06	0.148	1.197	0.1747	0.3028	7.80067	0.00522269	0.1473	1.144	0.198	0.4958	0.1428	1.311	0.1448	0.06178	0.308564	0.578563	0.1464	1.20914	0.094406	0.025039
	12	rs2904502	67910369	LOC101927922	C	0.1913	1.031	0.1129	0.7843	0.1839	0.79811	0.103712	0.0296778	2.78927	0.0948973	0.2017	0.9583	0.1728	0.8055	0.2078	1.017	0.1191	0.8877	0.0802477	0.776962	0.22	2.371	0.1881	4.477e-06	0.2041	1.125	0.1579	0.4559	9.21532	0.00239998	0.2076	1.101	0.1785	0.5908	0.1992	1.28	0.1309	0.059	0.463146	0.496157	0.205024	1.17968	0.083578	0.030302
	12	rs79722180	67914010	LOC101927922	C	0.8957	1.044	0.1435	0.7662	0.9018	1.262	0.1249	0.06218	0.993657	0.31885	0.9059	0.9274	0.23	0.743	0.8999	0.9883	0.1713	0.9454	0.0491847	0.824488	0.8982	0.3158	0.2163	9.827e-08	0.8968	0.7634	0.2027	0.1829	8.86634	0.00290477	0.885	0.9006	0.2192	0.6328	0.8934	0.7766	0.1653	0.1262	0.291143	0.589489	0.895068	0.787551	0.068614	0.012443
	12	rs2041769	67916704	LOC101927922	G	0.1913	1.031	0.1129	0.7843	0.1843	0.798237	0.103542	0.0295258	2.78998	0.0948553	0.2012	0.9624	0.1727	0.8246	0.207	1.017	0.1194	0.8909	0.0690781	0.792684	0.22	2.371	0.1881	4.477e-06	0.2043	1.123	0.1579	0.4617	9.25936	0.00234294	0.2064	1.106	0.1784	0.5733	0.1981	1.264	0.1313	0.07384	0.363399	0.546624	0.204457	1.18156	0.083696	0.028714
	12	rs2930120	67920032	LOC101927922	A	0.1906	1.023	0.1132	0.843	0.1831	0.797166	0.103793	0.0289565	2.6377	0.104354	0.2005	0.9113	0.1754	0.5965	0.2066	1.024	0.1191	0.8421	0.302458	0.582346	0.22	2.371	0.1881	4.477e-06	0.2038	1.126	0.1578	0.4522	9.19819	0.00242255	0.2059	1.108	0.1783	0.5642	0.1976	1.248	0.1316	0.09269	0.288287	0.591321	0.203951	1.16781	0.083134	0.043063
	12	rs2160243	67922216	LOC101927922	G	0.1926	1.027	0.1127	0.812	0.1846	0.81435	0.103533	0.0473029	2.29832	0.129514	0.2027	0.9574	0.1724	0.8009	0.2085	1.032	0.1188	0.7885	0.128433	0.720062	0.2196	2.391	0.1893	4.111e-06	0.2041	1.126	0.1578	0.4538	9.33673	0.00224606	0.2073	1.068	0.1802	0.7131	0.1998	1.279	0.1312	0.06068	0.654211	0.418611	0.205369	1.17082	0.083096	0.039072
	12	rs2160244	67922231	LOC101927922	G	0.1916	1.013	0.1131	0.9088	0.1845	0.805673	0.103734	0.0372526	2.22644	0.135666	0.2018	0.9107	0.175	0.5928	0.2079	1.039	0.1188	0.7501	0.388287	0.533201	0.2196	2.391	0.1893	4.111e-06	0.2036	1.128	0.1578	0.4465	9.29278	0.00230059	0.2069	1.031	0.1839	0.8695	0.2002	1.277	0.1312	0.06257	0.897255	0.343519	0.204784	1.14771	0.082097	0.07385
	13	rs4942587	46888665	HTR2A	A	0.7644	0.514584	0.143232	3.50767e-06	0.758	0.9562	0.08842	0.6125	13.5499	0.000232309	0.7746	0.9269	0.1629	0.6415	0.7687	0.8258	0.1184	0.106	0.328903	0.566306	0.7913	1.648	0.2497	0.04549	0.7746	1.024	0.1565	0.88	2.60736	0.106369	0.7679	0.891	0.1718	0.5017	0.7596	0.7459	0.1257	0.01973	0.697243	0.403712	0.773143	0.795729	0.062738	0.00765
	15	rs62037093	100545006	CERS3	G	0.7802	1.94836	0.143692	3.45409e-06	0.7752	1.148	0.08973	0.1251	9.74971	0.00179351	NA	NA	NA	NA	NA	NA	NA	NA	NA	NA	0.7578	1.066	0.2053	0.7558	0.7617	1.039	0.1556	0.8039	0.00991809	0.92067	0.7539	0.8724	0.1666	0.4126	0.763	0.8917	0.1287	0.3734	0.0108036	0.917216	0.761772	1.3062	0.114456	0.005477
	19	rs2302525	43652448	PLAUR	G	0.947	0.8154	0.2132	0.3384	0.9522	1.13	0.1804	0.498	1.365	0.242673	NA	NA	NA	NA	NA	NA	NA	NA	NA	NA	NA	NA	NA	NA	NA	NA	NA	NA	NA	NA	0.9504	0.3515	0.2278	4.406e-06	0.9479	0.7592	0.223	0.2166	5.83522	0.0157085	0.949221	0.550507	0.073858	0.000127
	22	rs73165159	41950038	LINC00634	C	NA	NA	NA	NA	NA	NA	NA	NA	NA	NA	NA	NA	NA	NA	NA	NA	NA	NA	NA	NA	NA	NA	NA	NA	NA	NA	NA	NA	NA	NA	0.9653	0.2981	0.2591	2.982e-06	0.9652	0.998	0.3123	0.9949	8.86682	0.002904	0.9653	0.2981	0.060561	3.04e-06
	Significant SNPs in Females					LOADFS										FHS										CHS										HRS										Meta-analysis
						Male				Female				Male-Female Comparison		Male				Female				Male-Female Comparison		Male				Female				Male-Female Comparison		Male				Female				Male-Female Comparison		Male
	Chr	SNP	Pos	Overlapping/Nearest Gene	Effect Allele	Freq	OR	se	P-value	Freq	OR	se	P-value	Chi.sq	P-value	Freq	OR	se	P-value	Freq	OR	se	P-value	Chi.sq	P-value	Freq	OR	se	P-value	Freq	OR	se	P-value	Chi.sq	P-value	Freq	OR	se	P-value	Freq	OR	se	P-value	Chi.sq	P-value	Freq	OR	se	P-value
	1	rs11118774	221612617	DUSP10	G	0.6712	1.105	0.09513	0.2945	0.6749	1.083	0.07912	0.3163	0.0264164	0.870888	0.6874	1.344	0.1593	0.06329	0.6895	1.106	0.1151	0.3827	0.983473	0.321343	0.6942	0.9866	0.187	0.9423	0.6796	2.249	0.1713	2.229e-06	10.5568	0.00115761	0.6903	0.9362	0.1583	0.6769	0.6816	1.19	0.1234	0.1595	1.42833	0.232038	0.686528	1.09429	0.069364	0.183066
	2	rs11678276	31442242	XDH	G	0.9793	0.779	0.313	0.4249	0.9738	0.9331	0.2225	0.7555	0.220923	0.638337	0.9773	3.622	0.7612	0.09089	0.9757	1.401	0.3681	0.36	1.26195	0.261283	0.9801	3.349	1.022	0.2368	0.9804	1.036	0.4763	0.9415	1.08281	0.298071	0.9781	0.86	0.4694	0.748	0.9776	0.2964	0.2632	3.817e-06	3.91802	0.0477712	0.978465	1.00839	0.192763	0.972152
	2	rs34779859	127135192	BIN1	G	0.6836	0.9617	0.09743	0.6885	0.6757	0.639701	0.094938	2.52934e-06	8.98208	0.0027264	0.7282	0.9538	0.1596	0.7671	0.7235	0.853	0.115	0.1666	0.322392	0.570174	0.7079	0.6991	0.187	0.05562	0.6881	1.01	0.1395	0.943	2.48688	0.114799	0.6922	0.8566	0.1538	0.3139	0.6972	0.9367	0.1203	0.5865	0.20959	0.647089	0.703124	0.899813	0.057387	0.121249
	4	rs57985280	16033919	PROM1	A	0.97	0.717	0.2657	0.2105	0.9687	0.9451	0.2129	0.7909	0.65815	0.417214	0.9711	0.8583	0.4062	0.7068	0.9694	0.6675	0.2735	0.1394	0.26359	0.607664	0.9649	1.287	0.5299	0.634	0.9629	1.068	0.3535	0.8514	0.0857461	0.769656	0.9602	0.8563	0.3404	0.6486	0.9646	0.3703	0.2106	2.384e-06	4.38609	0.0362333	0.965882	0.828984	0.123169	0.285504
	4	rs2333450	176306689	SPCS3	T	0.8963	1.134	0.1444	0.383	0.8992	0.8362	0.1246	0.1512	2.55123	0.110209	0.9003	0.8964	0.2163	0.6133	0.8931	0.459297	0.158792	9.59084e-07	6.21029	0.0127009	0.8978	0.9907	0.2891	0.9742	0.9004	0.8891	0.2093	0.5743	0.0919076	0.761766	0.9062	0.703	0.2375	0.1379	0.9097	0.7314	0.177	0.07719	0.017877	0.893636	0.901215	0.973612	0.088779	0.790073
	4	rs72708337	176313432	SPCS3	C	0.8966	1.119	0.1445	0.4364	0.8995	0.8375	0.1247	0.1549	2.30485	0.128971	0.9007	0.8964	0.2163	0.6133	0.8934	0.458092	0.158685	8.66729e-07	6.26214	0.0123345	0.8974	0.996	0.2893	0.989	0.9004	0.8877	0.2087	0.568	0.104134	0.746924	0.9067	0.6994	0.2376	0.1324	0.9095	0.7313	0.1768	0.07664	0.0226793	0.880294	0.901503	0.966874	0.088235	0.737599
	5	rs67220167	5141021	ADAMTS16	G	0.8759	1.322	0.1465	0.05679	0.8766	1.012	0.1158	0.9206	2.04764	0.152443	0.8687	1.114	0.2128	0.6107	0.8714	0.9599	0.1467	0.7801	0.331806	0.564597	0.8978	1.21	0.3092	0.5373	0.8891	0.4617	0.1632	2.182e-06	7.59378	0.00585699	0.8801	1.421	0.2558	0.1693	0.8903	0.968	0.1755	0.8532	1.53134	0.215911	0.87926	1.27246	0.118568	0.019212
	5	rs2255273	5147263	ADAMTS16	C	0.1276	0.7738	0.145	0.07687	0.1248	0.9875	0.1155	0.9132	1.7305	0.188347	0.1348	0.8569	0.2169	0.4765	0.1321	1.025	0.1447	0.8654	0.471971	0.492082	0.1044	0.8082	0.3085	0.4902	0.1135	2.111	0.1631	4.58e-06	7.56982	0.00593537	0.1209	0.8013	0.2453	0.3665	0.1122	0.9966	0.1746	0.9842	0.524765	0.468816	0.123094	0.800092	0.074022	0.028924
	5	rs78552253	82045571	ATG10	C	0.9303	1.032	0.1777	0.858	0.9261	0.8034	0.1431	0.126	1.20451	0.272422	0.9214	0.9586	0.2607	0.8712	0.9235	0.8897	0.1908	0.54	0.053307	0.817406	0.9259	0.6621	0.2871	0.1509	0.9261	0.6871	0.2218	0.09065	0.0104366	0.91863	0.9235	0.9449	0.2739	0.836	0.9213	0.4554	0.1697	3.561e-06	5.13159	0.0234942	0.924646	0.927879	0.097698	0.525619
	5	rs41271129	82276055	RPS23,ATG10	A	0.9356	1.001	0.1866	0.9936	0.9347	0.7479	0.1555	0.06169	1.44007	0.230128	0.9296	0.8815	0.282	0.6546	0.9293	0.9539	0.2063	0.8192	0.0510351	0.821272	0.9337	0.7639	0.3097	0.3846	0.9354	0.6886	0.2355	0.113	0.071145	0.789677	0.9282	1.201	0.3037	0.5456	0.9266	0.4429	0.1726	2.387e-06	8.15523	0.00429371	0.93096	0.962771	0.107748	0.763956
	6	rs62405605	19330431	LOC101928519	A	0.956	1.066	0.2149	0.7651	0.9503	0.8654	0.178	0.4166	0.558171	0.454998	0.9616	0.5706	0.3182	0.0778	0.9595	0.7214	0.2504	0.1922	0.335421	0.562484	0.9629	0.8416	0.4403	0.6953	0.9609	0.3152	0.2393	1.412e-06	3.84072	0.0500219	0.9498	0.8945	0.33	0.7356	0.9565	0.7466	0.2468	0.2364	0.192363	0.660957	0.956503	0.876189	0.112296	0.370506
	6	rs41500045	129453482	LAMA2	A	0.9802	0.994	0.352	0.9864	0.9777	1.004	0.2453	0.9859	0.000544351	0.981386	0.9646	0.9675	0.383	0.9312	0.9672	1.19	0.3023	0.5659	0.17997	0.671399	NA	NA	NA	NA	NA	NA	NA	NA	NA	NA	0.9699	0.7718	0.3933	0.5101	0.9737	0.3063	0.2532	2.961e-06	3.90353	0.0481849	0.970618	0.912771	0.160977	0.673212
	6	rs62433246	154259345	IPCEF1	C	0.8257	0.83	0.1187	0.1163	0.8268	1.098	0.1008	0.3543	3.22879	0.0723542	0.8432	0.9968	0.1941	0.987	0.8416	1.044	0.1501	0.7755	0.0355522	0.850443	0.8218	1.451	0.2561	0.1463	0.8348	0.9275	0.1723	0.6624	2.10203	0.147103	0.831	1.097	0.2073	0.6567	0.837	0.533	0.1353	3.318e-06	8.50227	0.00354703	0.83172	0.960357	0.075793	0.637103
	6	rs1105056	162032707	PARK2	C	0.8427	0.9161	0.1239	0.4793	0.8356	0.9598	0.1008	0.6841	0.0851175	0.770479	0.8321	1.127	0.1892	0.5268	0.8344	0.9716	0.1392	0.8359	0.398993	0.52761	0.8358	1.026	0.2463	0.9181	0.8325	1.048	0.1802	0.7956	0.00483286	0.944577	0.8304	0.8796	0.1918	0.5034	0.8278	0.5444	0.1304	3.115e-06	4.27934	0.0385783	0.834162	0.961057	0.075662	0.642287
	7	rs7779578	148973	LOC100507642	C	0.8978	1.015	0.1524	0.9204	0.9009	0.7933	0.1253	0.06475	1.56025	0.211629	NA	NA	NA	NA	NA	NA	NA	NA	NA	NA	0.9119	1.339	0.3547	0.4107	0.9079	1.233	0.2406	0.3834	0.0370264	0.847411	0.8947	1.225	0.2603	0.4354	0.8978	0.4581	0.1564	5.965e-07	10.4914	0.00119931	0.899647	1.09468	0.119815	0.462792
	8	rs1062851	86558500	CPNE3	C	0.3882	0.9991	0.09427	0.9921	0.3738	0.8745	0.07674	0.08069	1.2008	0.273161	0.3634	0.9639	0.1424	0.7964	0.3708	1.042	0.1052	0.698	0.19365	0.659896	0.3623	1.027	0.1799	0.8809	0.3726	1.122	0.1358	0.3966	0.15406	0.694686	0.3844	0.8301	0.1562	0.2332	0.3872	0.565	0.125	4.939e-06	3.69808	0.0544752	0.375526	0.96336	0.059142	0.568244
	8	rs62510850	86562006	CPNE3	C	0.3731	0.9982	0.09515	0.9848	0.3619	0.8734	0.0781	0.08308	1.1772	0.277927	0.3559	0.9673	0.143	0.8163	0.3617	1.074	0.106	0.5023	0.345552	0.556642	0.3475	1.09	0.1801	0.6331	0.3631	1.111	0.1368	0.4411	0.0071193	0.932758	0.3743	0.815	0.1575	0.1941	0.3796	0.5599	0.126	4.18e-06	3.4646	0.0626958	0.364367	0.968349	0.059834	0.625343
	8	rs7000333	86565903	CPNE3	C	0.3898	0.9853	0.09425	0.8755	0.3738	0.8737	0.07673	0.07849	0.978313	0.322616	0.3648	0.9549	0.142	0.7449	0.3723	1.029	0.1052	0.7872	0.178844	0.672369	0.3615	1.035	0.1796	0.8499	0.3733	1.161	0.1352	0.2707	0.261154	0.609328	0.3853	0.8256	0.156	0.2191	0.3873	0.5648	0.125	4.871e-06	3.60666	0.0575488	0.376417	0.955087	0.058564	0.481801
	8	rs73327271	119128360	COLEC10	A	0.9808	1.774	0.3938	0.1456	0.9807	1.147	0.2778	0.6211	0.81882	0.365525	0.9847	2.654	1.041	0.3485	0.9823	1.26	0.3901	0.554	0.449048	0.502787	0.977	3.972	1.018	0.1756	0.9838	4.512	1.014	0.1375	0.0078705	0.929308	0.9762	1.216	0.5268	0.7107	0.9753	0.2609	0.2469	5.24e-08	6.99925	0.0081544	0.979551	1.74281	0.384969	0.054968
	9	rs1359176	9750139	PTPRD	C	0.6043	0.9823	0.09471	0.8505	0.6328	0.9485	0.07734	0.4942	0.0820019	0.774603	0.6072	1.048	0.1407	0.738	0.6058	0.594873	0.112768	4.10567e-06	9.86321	0.00168616	0.6099	0.7761	0.1736	0.1444	0.6201	1.139	0.1391	0.3493	2.97394	0.0846154	0.6027	1.073	0.1517	0.6443	0.6081	1.291	0.1177	0.02988	0.927943	0.335398	0.605503	0.979349	0.059539	0.747187
	9	rs13292007	36977215	PAX5	T	0.778	0.9154	0.1125	0.432	0.7725	0.9075	0.09178	0.2902	0.00356391	0.952396	0.7925	1.6311	0.228841	0.0325194	0.7926	0.915	0.1234	0.4716	4.94385	0.0261837	0.7847	0.638	0.2094	0.03184	0.7792	0.9087	0.1533	0.5323	1.85729	0.172938	0.7818	1.007	0.1785	0.9675	0.7777	0.567	0.1195	2.044e-06	7.14965	0.00749786	0.784502	0.950922	0.071251	0.534619
	10	rs41306812	13644230	FRMD4A	C	0.992	0.8622	0.5673	0.7939	0.9891	0.9437	0.3559	0.8706	0.0181895	0.892716	NA	NA	NA	NA	NA	NA	NA	NA	NA	NA	0.986	2.42	1.03	0.3908	0.9866	0.1948	0.3491	2.776e-06	5.36717	0.0205193	0.9876	2.662	1.024	0.3389	0.9851	1.063	0.442	0.8897	0.677438	0.41047	0.988376	1.29819	0.386514	0.55931
	10	rs17484254	29259356	LYZL1	T	0.9309	0.622361	0.22382	0.0341055	0.9311	0.9934	0.1485	0.9647	3.03076	0.0816999	0.9383	1.297	0.3148	0.4086	0.9414	0.36252	0.194842	1.91211e-07	11.8554	0.000574929	0.936	2.757	0.5199	0.0511	0.9339	0.9767	0.2653	0.9293	3.16091	0.075421	0.9303	1.369	0.3317	0.3439	0.9275	1.253	0.2338	0.3345	0.0476012	0.827291	0.933595	0.994492	0.131305	0.971151
	10	rs1538431	84998753	CCSER2	C	0.8755	1.147	0.1406	0.3295	0.8699	1.118	0.1125	0.323	0.0202252	0.88691	0.881	0.8113	0.2051	0.308	0.8861	1.298	0.1736	0.1324	3.05868	0.0803071	0.8822	1.179	0.2905	0.5707	0.887	0.6942	0.1888	0.0532	2.33715	0.12632	0.8714	0.9414	0.2223	0.7857	0.883	0.5151	0.1429	3.432e-06	5.20661	0.0225012	0.876714	1.02562	0.090535	0.794059
	11	rs1938923	86640728	ME3	C	0.2068	0.9189	0.1181	0.4741	0.2131	1.63734	0.106159	3.40679e-06	13.232	0.000275203	0.226	0.9466	0.1636	0.7374	0.2362	1.101	0.1203	0.4244	0.55364	0.456834	0.2165	1.113	0.209	0.6074	0.2239	1.079	0.1576	0.6297	0.0140474	0.905654	0.2284	0.812	0.1848	0.2597	0.2109	0.8753	0.1432	0.3525	0.103096	0.748145	0.221532	0.929673	0.067842	0.354439
	12	rs10876280	52363129	KRT85	C	0.5669	0.9419	0.09319	0.5204	0.5701	1.009	0.07697	0.9067	0.324164	0.569116	0.5667	1.116	0.1432	0.4446	0.5593	0.8219	0.1031	0.05714	3.00512	0.0830016	0.5546	1.161	0.1806	0.4074	0.5656	1.157	0.1339	0.2757	0.000235652	0.987752	0.5689	0.8293	0.1491	0.2095	0.5508	1.734	0.1199	4.447e-06	14.8623	0.000115654	0.565423	0.97778	0.059347	0.728057
	14	rs6572843	52397519	TXNDC16	C	0.983	1.249	0.3697	0.5477	0.9815	0.8828	0.2959	0.6734	0.536977	0.463688	0.979	0.5194	0.3906	0.09355	0.9797	2.179	0.4302	0.07025	6.08992	0.0135955	0.9746	1.028	0.5391	0.9595	0.9768	0.7529	0.3817	0.4571	0.222297	0.637295	0.9771	0.5907	0.4095	0.1986	0.9774	0.3001	0.2636	4.964e-06	1.93355	0.164371	0.978314	0.782335	0.133266	0.2363
	15	rs325403	99710810	MEF2A	C	0.3607	1.143	0.09996	0.1815	0.3722	1.067	0.07934	0.4151	0.290676	0.589788	0.3474	0.8542	0.1456	0.2789	0.3547	1.076	0.1072	0.4957	1.63002	0.2017	0.3713	1.021	0.1835	0.9098	0.3484	0.8636	0.1419	0.3013	0.520968	0.470429	0.3545	1.088	0.1553	0.5889	0.356	1.706	0.1118	1.794e-06	5.52551	0.0187412	0.356674	1.04705	0.066368	0.497005
	16	rs62043827	77671932	NUDT7	C	0.9198	0.9914	0.1669	0.9587	0.9062	1.032	0.1331	0.8122	0.0353488	0.850867	NA	NA	NA	NA	NA	NA	NA	NA	NA	NA	0.9044	1.15	0.3181	0.6608	0.9104	0.4192	0.1832	2.077e-06	7.55787	0.00597485	0.9083	0.6645	0.2152	0.05747	0.9101	0.9855	0.1946	0.9402	1.84516	0.174347	0.910397	0.891251	0.096615	0.344787
	16	rs10514426	77676721	NUDT7	G	0.9189	0.9559	0.1658	0.7855	0.9087	1.036	0.1349	0.7936	0.141729	0.706568	NA	NA	NA	NA	NA	NA	NA	NA	NA	NA	0.9048	1.296	0.3293	0.4306	0.9094	0.4295	0.181	3.018e-06	8.63838	0.00329154	0.9084	0.6918	0.2193	0.09291	0.9104	0.9728	0.1935	0.8869	1.35852	0.243795	0.910306	0.901191	0.098294	0.396543
	19	rs12609754	20972752	ZNF85	T	0.4384	0.9021	0.09258	0.266	0.4385	1.048	0.07735	0.548	1.54418	0.213997	0.4577	1.254	0.1351	0.09397	0.4614	1.011	0.103	0.9179	1.60758	0.204832	0.454	1.103	0.1733	0.571	0.431	0.4878	0.1474	1.122e-06	12.8607	0.000335553	0.4389	0.857	0.1502	0.3043	0.4362	1.092	0.1117	0.4306	1.67603	0.195453	0.446576	0.987226	0.058821	0.839188
	20	rs6065093	61343615	CDH4	G	0.8046	1.219	0.1151	0.08555	0.8105	0.9333	0.09609	0.4727	3.17245	0.0748901	0.7984	1.222	0.1892	0.289	0.8132	0.8338	0.1335	0.1735	2.72508	0.0987835	0.7999	1.152	0.2297	0.5389	0.7985	0.5099	0.1451	3.437e-06	8.99926	0.00270088	0.8112	0.7663	0.1763	0.1312	0.7995	0.8632	0.1319	0.2648	0.292461	0.588648	0.804456	1.09951	0.081847	0.238384
	20	rs6071592	61344968	CDH4	G	0.8712	1.132	0.1352	0.3608	0.8715	0.8753	0.1115	0.232	2.15357	0.142239	0.8757	1.231	0.2328	0.3724	0.8843	0.8519	0.1677	0.3391	1.64612	0.199488	0.8654	1.286	0.2853	0.3774	0.8626	0.4828	0.1585	4.326e-06	9.01057	0.00268422	0.8854	0.7667	0.2118	0.2097	0.8746	0.9421	0.1663	0.72	0.585294	0.444245	0.876539	1.07487	0.094439	0.453991
[truncated: 6 more columns]

## Sheet: Meta-analysis Set of SNPs
	Significant SNPs in Males					LOADFS										FHS										CHS										HRS										Meta-analysis
						Male				Female				Male-Female Comparison		Male				Female				Male-Female Comparison		Male				Female				Male-Female Comparison		Male				Female				Male-Female Comparison		Male
	Chr	SNP	Pos	Overlapping/Nearest Gene	Effect Allele	Freq	OR	se	P-value	Freq	OR	se	P-value	Chi.sq	P-value	Freq	OR	se	P-value	Freq	OR	se	P-value	Chi.sq	P-value	Freq	OR	se	P-value	Freq	OR	se	P-value	Chi.sq	P-value	Freq	OR	se	P-value	Freq	OR	se	P-value	Chi.sq	P-value	Freq	OR	se	P-value
	3	rs9862849	66855351	KBTBD8	C	0.8891	0.526182	0.197057	0.00112004	0.8966	0.8244	0.128	0.1315	3.65132	0.0560246	0.9029	0.6724	0.2143	0.06399	0.8989	1.16	0.1828	0.4171	3.74811	0.0528674	0.8951	0.7059	0.2546	0.1713	0.8929	0.9437	0.2114	0.7842	0.769732	0.3803	0.9056	0.5683	0.2082	0.006646	0.9012	0.7686	0.1781	0.1397	1.21434	0.270475	0.899856	0.602501	0.058558	2.66e-06
	23	rs5969117	87181248	KLHL4	C	0.2988	1.5313	0.0989935	1.67377e-05	0.2951	0.863	0.08558	0.08518	19.2046	1.17433e-05	0.2875	1.447	0.2082	0.0761	0.2937	1.095	0.1112	0.4144	1.39456	0.237636	NA	NA	NA	NA	NA	NA	NA	NA	NA	NA	0.2998	1.351	0.2177	0.1669	0.3019	1.122	0.1189	0.3312	0.56064	0.454002	0.295488	1.49049	0.113797	1.42e-06
	Significant SNPs in Females					LOADFS										FHS										CHS										HRS										Meta-analysis
						Male				Female				Male-Female Comparison		Male				Female				Male-Female Comparison		Male				Female				Male-Female Comparison		Male				Female				Male-Female Comparison		Male
	Chr	SNP	Pos	Overlapping/Nearest Gene	Effect Allele	Freq	OR	se	P-value	Freq	OR	se	P-value	Chi.sq	P-value	Freq	OR	se	P-value	Freq	OR	se	P-value	Chi.sq	P-value	Freq	OR	se	P-value	Freq	OR	se	P-value	Chi.sq	P-value	Freq	OR	se	P-value	Freq	OR	se	P-value	Chi.sq	P-value	Freq	OR	se	P-value
	2	rs7561207	69138666	ANTXR1	A	0.04489	1.214	0.2273	0.3937	0.05539	0.47446	0.188062	7.35396e-05	10.1417	0.00144954	NA	NA	NA	NA	NA	NA	NA	NA	NA	NA	NA	NA	NA	NA	NA	NA	NA	NA	NA	NA	0.05738	1.181	0.2938	0.5712	0.05468	0.4571	0.3324	0.01853	4.5781	0.032383	0.053043	1.20153	0.182072	0.307174
	4	rs17675640	5095813	STK32B	G	0.6687	1.197	0.09594	0.0612	0.6625	0.790243	0.0894663	0.00850531	10.0193	0.00154911	0.6604	0.743271	0.159735	0.0632521	0.6609	0.688199	0.111336	0.000789913	0.156325	0.692563	0.6334	1.228	0.1963	0.2947	0.6647	0.7169	0.1358	0.01426	5.08405	0.0241469	0.6602	1.124	0.1591	0.4637	0.6744	0.8795	0.1189	0.2799	1.52522	0.216832	0.657203	1.08722	0.069708	0.222289
	4	rs6838792	5096839	STK32B	C	0.6192	1.141	0.09329	0.156	0.6091	0.807947	0.0869803	0.014214	7.3232	0.00680699	0.6056	0.7936	0.1381	0.09406	0.6118	0.637463	0.113276	7.04177e-05	1.50447	0.219985	0.5831	1.198	0.1888	0.3378	0.6153	0.7103	0.1331	0.01016	5.12054	0.0236442	0.6105	1.007	0.1519	0.9635	0.6279	0.9211	0.1148	0.4741	0.219292	0.63958	0.606052	1.03608	0.062911	0.583481
	4	rs895681	5099404	STK32B	T	0.6173	1.151	0.09369	0.1321	0.6085	0.810828	0.086859	0.0157679	7.51923	0.00610437	0.6046	0.7755	0.1393	0.06801	0.6129	0.64949	0.112409	0.000123407	0.981349	0.321866	0.5815	1.204	0.1886	0.3249	0.6143	0.713	0.1333	0.01117	5.14626	0.0232965	0.6087	1.015	0.1522	0.9211	0.6266	0.9235	0.115	0.489	0.245265	0.620429	0.604484	1.03801	0.063272	0.565489
	6	rs11969759	32053353	TNXB	C	0.9396	1.031	0.1899	0.8713	0.9396	0.680855	0.178954	0.0317081	2.52871	0.111791	0.9518	0.6308	0.2735	0.09195	0.9502	0.7999	0.2296	0.3309	0.44233	0.506	0.9524	1.316	0.4518	0.5428	0.9467	0.5345	0.2318	0.006889	3.14843	0.0759999	0.9386	0.875	0.3033	0.6598	0.9361	0.5064	0.1909	0.0003653	2.3288	0.127	0.944784	0.90917	0.10612	0.472491
	6	rs10947230	32056618	TNXB	C	0.9396	1.031	0.1899	0.8713	0.9396	0.680855	0.178954	0.0317081	2.52871	0.111791	0.9509	0.5963	0.2689	0.0545	0.9489	0.7839	0.2263	0.282	0.60576	0.436389	0.945	1.126	0.39	0.7611	0.9424	0.5632	0.2282	0.0119	2.35073	0.125224	0.9396	0.8628	0.3032	0.6265	0.9366	0.5029	0.191	0.000319	2.26908	0.131979	0.943635	0.886338	0.101799	0.353786
	6	rs7774197	32078498	TNXB	A	0.9396	1.031	0.1899	0.8713	0.9393	0.685792	0.178243	0.0343357	2.45056	0.117483	0.9495	0.6029	0.2686	0.05956	0.9476	0.8285	0.2264	0.406	0.818769	0.36554	0.9457	1.116	0.3898	0.7788	0.9434	0.555	0.2283	0.009919	2.39118	0.122022	0.9379	0.8916	0.303	0.7049	0.9365	0.5065	0.191	0.0003681	2.49265	0.114379	0.94276	0.892958	0.10253	0.384098
	9	rs1172922	90726252	SYK	A	0.1186	1.138	0.1449	0.3718	0.1146	1.137	0.1196	0.2833	2.18938e-05	0.996267	0.1121	1.07	0.2304	0.7686	0.1178	1.74651	0.160847	0.00052678	3.04044	0.081214	0.1076	0.9756	0.2766	0.9288	0.1081	1.413	0.1907	0.0698	1.2156	0.270227	0.1216	0.8961	0.2281	0.6307	0.1244	1.632	0.1506	0.001154	4.81076	0.0282826	0.115989	1.05198	0.096037	0.614451
	12	rs73156187	131542412	SFSWAP	G	0.9	1.141	0.1506	0.3809	0.8812	0.703241	0.132316	0.00779729	5.82808	0.0157723	0.8951	1.06	0.2188	0.7895	0.8941	0.7907	0.1632	0.1503	1.15305	0.282912	0.9002	0.8162	0.267	0.4468	0.8968	0.4974	0.1829	0.0001351	2.34184	0.125941	0.8972	1.094	0.2482	0.7188	0.9012	0.7905	0.1699	0.1665	1.16702	0.280014	0.897685	1.06105	0.098511	0.563142
	12	rs7963314	131573284	SFSWAP	G	0.8879	1.068	0.1449	0.6497	0.8709	0.723217	0.126222	0.0102503	4.11531	0.0424966	0.8835	1.222	0.2145	0.3493	0.8786	0.7988	0.1555	0.1486	2.57497	0.108566	0.8873	0.8219	0.254	0.4399	0.8832	0.5366	0.1829	0.0006652	1.85558	0.173136	0.8851	1.093	0.2375	0.7089	0.8881	0.7092	0.159	0.03067	2.29037	0.130179	0.885582	1.06054	0.0952	0.551619
	21	rs12386284	25517756	MIR155HG	T	0.2517	1.115	0.1045	0.2976	0.2605	1.33054	0.0981361	0.00361339	1.5198	0.21765	0.2389	1.189	0.1588	0.2759	0.2421	1.4144	0.125455	0.00571733	0.735747	0.391027	0.2375	0.9494	0.2072	0.8019	0.2437	1.386	0.1445	0.02375	2.24325	0.134199	NA	NA	NA	NA	NA	NA	NA	NA	NA	NA	0.242378	1.10639	0.082349	0.208851
	21	rs1783012	25547104	MIR155HG	T	0.7461	0.8995	0.1051	0.3134	0.7362	0.740677	0.0976432	0.0021095	1.83393	0.175664	0.757	0.8622	0.1551	0.3388	0.7561	0.706175	0.124886	0.00534167	1.00498	0.316109	0.7586	0.9945	0.2045	0.9786	0.7504	0.7498	0.145	0.047	1.26929	0.2599	NA	NA	NA	NA	NA	NA	NA	NA	NA	NA	0.75417	0.903197	0.066908	0.203349
	21	rs1783013	25547257	MIR155HG	T	0.7464	0.906	0.105	0.3475	0.7364	0.740677	0.0976432	0.0021095	1.97441	0.159981	0.7569	0.8626	0.1551	0.3405	0.7561	0.708526	0.124694	0.00572197	0.977562	0.322801	0.7586	0.9945	0.2045	0.9786	0.7509	0.7478	0.1449	0.04486	1.29401	0.255311	NA	NA	NA	NA	NA	NA	NA	NA	NA	NA	0.754218	0.90709	0.06717	0.222901
	21	rs926963	25547744	MIR155HG	T	0.7464	0.906	0.105	0.3475	0.7364	0.740677	0.0976432	0.0021095	1.97441	0.159981	0.7572	0.8511	0.1557	0.3006	0.756	0.708248	0.125165	0.00585026	0.845897	0.357716	0.7586	0.9945	0.2045	0.9786	0.7509	0.7478	0.1449	0.04486	1.29401	0.255311	NA	NA	NA	NA	NA	NA	NA	NA	NA	NA	0.754346	0.903979	0.06701	0.207535
	21	rs1893650	25568503	MIR155HG	T	0.2469	1.115	0.1057	0.3016	0.2572	1.33764	0.0986435	0.00318732	1.58556	0.207962	0.2363	1.171	0.1573	0.3155	0.2387	1.46126	0.124526	0.00231935	1.21831	0.269692	0.2375	0.9344	0.2107	0.7473	0.2465	1.358	0.1439	0.03328	2.14701	0.142848	0.2521	0.7431	0.1843	0.1072	0.2461	1.133	0.1276	0.3288	3.54062	0.0598831	0.24424	1.03287	0.07122	0.662428
	21	rs2226326	25569648	MIR155HG	A	0.2461	1.109	0.1059	0.3274	0.2552	1.34338	0.0990089	0.00286916	1.749	0.186003	0.2353	1.177	0.1575	0.2998	0.2371	1.45623	0.124647	0.00256719	1.12332	0.289204	0.2371	0.9584	0.2084	0.8384	0.245	1.314	0.1449	0.05939	1.54566	0.213777	0.2505	0.6991	0.1877	0.05644	0.2439	1.157	0.1278	0.2552	4.92215	0.0265145	0.243163	1.02623	0.070958	0.727515
	21	rs2829803	25575998	MIR155HG	G	0.2472	1.111	0.1057	0.3211	0.2573	1.33919	0.0986706	0.0030766	1.66895	0.196399	0.2366	1.177	0.1555	0.2945	0.2385	1.4596	0.124546	0.00239483	1.16668	0.280084	0.2377	0.9555	0.2082	0.8268	0.2468	1.356	0.1439	0.03418	1.91309	0.166621	0.2522	0.7425	0.1843	0.1063	0.2462	1.132	0.1276	0.3307	3.53936	0.0599288	0.244449	1.03509	0.071217	0.640749
	21	rs2829823	25599076	MRPL39	A	0.2458	1.104	0.1061	0.3524	0.2544	1.35077	0.0989201	0.00236912	1.93405	0.164316	0.2349	1.178	0.1576	0.2973	0.2369	1.45623	0.124647	0.00256719	1.11351	0.29132	0.2352	0.9671	0.209	0.873	0.2434	1.32	0.1451	0.05554	1.49492	0.221454	0.2495	0.6996	0.1876	0.0568	0.2438	1.147	0.1277	0.2823	4.74607	0.0293652	0.242303	1.02503	0.071024	0.739864
	21	rs2829832	25601939	MRPL39	T	0.2461	1.104	0.1061	0.3524	0.2552	1.34974	0.0990603	0.00246518	1.91695	0.166194	0.236	1.167	0.1578	0.328	0.2376	1.45273	0.124656	0.0027374	1.18605	0.276128	0.2375	0.9988	0.2076	0.9953	0.2442	1.315	0.1451	0.05947	1.17917	0.277526	0.2506	0.6977	0.1875	0.05494	0.2439	1.147	0.1277	0.284	4.80193	0.0284279	0.24346	1.02642	0.071101	0.726114
[truncated: 6 more columns]

## Sheet: Nominally Sig. Set of SNPs
	Significant SNPs in Males					LOADFS										FHS										CHS										HRS										Meta-analysis
						Male				Female				Male-Female Comparison		Male				Female				Male-Female Comparison		Male				Female				Male-Female Comparison		Male				Female				Male-Female Comparison		Male
	Chr	SNP	Pos	Overlapping/Nearest Gene	Effect Allele	Freq	OR	se	P-value	Freq	OR	se	P-value	Chi.sq	P-value	Freq	OR	se	P-value	Freq	OR	se	P-value	Chi.sq	P-value	Freq	OR	se	P-value	Freq	OR	se	P-value	Chi.sq	P-value	Freq	OR	se	P-value	Freq	OR	se	P-value	Chi.sq	P-value	Freq	OR	se	P-value
	1	rs1536132	235979265	NID1	T	0.2402	1.31516	0.131944	0.0378638	0.2193	1.076	0.09061	0.4188	1.57239	0.20986	0.2319	1.58655	0.181693	0.011074	0.2343	0.9677	0.1239	0.791	5.054	0.0245692	0.2321	1.695	0.1992	0.008051	0.2295	0.8383	0.1636	0.2812	7.46029	0.00630749	0.215	0.6014	0.2023	0.01197	0.2166	0.9035	0.139	0.4656	2.74974	0.09727	0.227425	1.24949	0.098179	0.009065
	1	rs4659618	235987159	NID1	A	0.2413	1.33055	0.131733	0.0301612	0.2214	1.06	0.08976	0.5175	2.03366	0.15385	0.2374	1.54074	0.175097	0.0135608	0.2392	0.9633	0.1235	0.7619	4.80432	0.0283885	0.2328	1.748	0.1981	0.004814	0.2298	0.8594	0.1622	0.3505	7.68988	0.00555315	0.2169	0.6254	0.1996	0.0187	0.2175	0.8921	0.1394	0.4131	2.12843	0.144588	0.229983	1.2643	0.098192	0.005392
	2	rs1437679	152588322	FMNL2	C	0.6929	1.28503	0.12297	0.0414141	0.6828	1.058	0.08272	0.4974	1.72058	0.189619	0.6452	1.76967	0.185494	0.00208998	0.6576	0.9102	0.1109	0.3963	9.46473	0.0020946	NA	NA	NA	NA	NA	NA	NA	NA	NA	NA	0.6621	0.7147	0.1509	0.02604	0.6544	1.1	0.1194	0.4244	5.0216	0.025033	0.663667	1.14162	0.08918	0.118251
	3	rs13096228	192791273	MB21D2	A	0.8375	0.728582	0.153664	0.0393322	0.8258	1.195	0.09818	0.06909	7.36281	0.00665866	NA	NA	NA	NA	NA	NA	NA	NA	NA	NA	0.8588	2.145	0.328	0.01999	0.8536	0.8752	0.1811	0.4616	5.72448	0.01673	0.828	0.6259	0.1781	0.008523	0.829	1.034	0.1446	0.8182	4.78832	0.0286533	0.837896	0.776143	0.076591	0.020866
	3	rs2688497	195749214	MUC4	A	0.1635	0.696674	0.156067	0.0205627	0.1639	1.067	0.1058	0.538	5.11167	0.0237655	0.143	1.59543	0.215142	0.0299071	0.1457	0.7629	0.1592	0.08923	7.59876	0.00584084	NA	NA	NA	NA	NA	NA	NA	NA	NA	NA	0.1578	0.6209	0.2366	0.04394	0.1679	0.8303	0.1563	0.2338	1.05036	0.305425	0.154219	0.848171	0.084909	0.139477
	4	rs11733772	56231785	KIAA1211	A	0.757	1.31517	0.135795	0.0436445	0.7534	1.035	0.08839	0.6995	2.18606	0.139265	NA	NA	NA	NA	NA	NA	NA	NA	NA	NA	0.7699	1.639	0.2397	0.03923	0.7563	0.8104	0.1455	0.1484	6.30905	0.0120123	0.7592	0.6885	0.1593	0.01917	0.7516	1.018	0.1302	0.8891	3.61325	0.0573211	0.761187	1.08222	0.093714	0.405077
	4	rs12511576	56238939	KIAA1211	A	0.7573	1.31046	0.135852	0.0465656	0.7561	1.03	0.0887	0.7406	2.2031	0.137733	NA	NA	NA	NA	NA	NA	NA	NA	NA	NA	0.7687	1.667	0.2411	0.03403	0.7581	0.87	0.1488	0.3494	5.2681	0.0217197	0.761	0.6994	0.1603	0.0257	0.7534	0.9641	0.1283	0.7759	2.4438	0.11799	0.761872	1.09021	0.094705	0.364404
	5	rs2973689	178327579	COL23A1	G	0.2193	1.42904	0.141139	0.0114237	0.2253	0.98	0.09212	0.8266	5.00896	0.0252164	NA	NA	NA	NA	NA	NA	NA	NA	NA	NA	0.2012	1.684	0.2024	0.01	0.2126	1.055	0.1563	0.7316	3.34395	0.0674526	0.2209	1.494	0.1673	0.01642	0.2264	1.125	0.1314	0.3715	1.77816	0.182376	0.215741	1.50347	0.130578	1.87e-05
	6	rs6912023	14925778	JARID2	T	0.7799	0.757109	0.139983	0.0468427	0.7798	0.9314	0.09177	0.439	1.53207	0.215802	NA	NA	NA	NA	NA	NA	NA	NA	NA	NA	0.8003	1.659	0.2538	0.04607	0.7957	0.9698	0.1669	0.8543	3.12388	0.0771529	0.7962	1.816	0.2207	0.00686	0.7988	1.282	0.1478	0.0929	1.71861	0.189872	0.792884	1.07011	0.103435	0.527207
	6	rs6908102	14926089	JARID2	A	0.7796	0.755259	0.139963	0.0449105	0.7783	0.9198	0.09158	0.361	1.38855	0.23865	NA	NA	NA	NA	NA	NA	NA	NA	NA	NA	0.7994	1.665	0.2538	0.04445	0.7949	0.9733	0.1669	0.8714	3.12397	0.0771487	0.7941	1.755	0.2166	0.009411	0.7979	1.291	0.148	0.08466	1.36997	0.241817	0.791551	1.06573	0.102561	0.550593
	6	rs16875917	14930311	JARID2	T	0.7799	0.757109	0.139983	0.0468427	0.7788	0.9268	0.09169	0.4073	1.46049	0.226853	NA	NA	NA	NA	NA	NA	NA	NA	NA	NA	0.7999	1.663	0.2538	0.04502	0.7949	0.973	0.1669	0.8697	3.11358	0.0776422	0.7963	1.819	0.221	0.006794	0.7975	1.261	0.1471	0.1148	1.90461	0.167563	0.792838	1.07035	0.103513	0.5261
	8	rs118082476	24250416	ADAM28	G	0.9889	3.77443	0.565751	0.0188866	0.9885	0.9145	0.3593	0.8036	4.47416	0.034411	NA	NA	NA	NA	NA	NA	NA	NA	NA	NA	0.9852	0.2377	0.4767	0.002579	0.9858	0.6196	0.4827	0.3214	1.99436	0.157886	0.9869	0.3416	0.4117	0.009092	0.9889	0.5044	0.3853	0.07575	0.477708	0.489462	0.98702	0.530542	0.112149	0.020241
	9	rs16937177	18909599	ADAMTSL1	G	0.9554	1.90776	0.286174	0.024001	0.9616	0.690594	0.212596	0.0816238	8.12414	0.00436797	NA	NA	NA	NA	NA	NA	NA	NA	NA	NA	0.9493	0.4563	0.3033	0.00967	0.9536	0.6163	0.2659	0.0687	0.55534	0.456144	0.9508	0.527	0.2843	0.02425	0.953	0.8988	0.2723	0.6952	1.83906	0.175061	0.95166	0.785441	0.112414	0.150477
	11	rs77162934	70435739	CTTN	G	0.9492	0.522442	0.271258	0.0166912	0.9484	0.9646	0.176	0.8379	3.59625	0.0579101	NA	NA	NA	NA	NA	NA	NA	NA	NA	NA	0.9516	0.4654	0.3095	0.01347	0.9578	0.5967	0.2695	0.05532	0.366706	0.544805	0.9453	0.577	0.2697	0.04147	0.9455	0.8951	0.2363	0.6393	1.49953	0.220744	0.947841	0.524648	0.07309	7.43e-05
	13	rs17070285	47545825	SUCLA2	G	0.8738	0.684689	0.172526	0.0281235	0.8789	0.8386	0.1199	0.1422	0.931454	0.334485	0.884	0.550131	0.22449	0.00776727	0.8824	1.165	0.1618	0.3446	7.35198	0.00669888	NA	NA	NA	NA	NA	NA	NA	NA	NA	NA	0.8846	2.234	0.3172	0.01127	0.8858	0.9761	0.1743	0.8895	5.23341	0.0221571	0.881892	0.769728	0.0857	0.03721
	14	rs12147025	22971533	AJUBA	A	0.8446	1.49343	0.159297	0.0118089	0.8356	1.148	0.09991	0.1677	1.95712	0.161821	NA	NA	NA	NA	NA	NA	NA	NA	NA	NA	0.8284	1.81	0.2792	0.03357	0.834	0.9642	0.1745	0.8347	3.65882	0.055773	0.84	1.715	0.2425	0.02623	0.8329	1.261	0.1611	0.1497	1.11564	0.290859	0.838415	1.60102	0.171448	9.1e-05
	15	rs7169210	63872870	MIR422A	T	0.2529	0.723092	0.131525	0.0136986	0.2366	0.8527	0.08928	0.07425	1.0757	0.299662	0.235	0.64526	0.19614	0.0255083	0.2172	0.9641	0.132	0.7818	2.88462	0.089429	0.2295	0.5672	0.2418	0.01901	0.2388	0.995	0.1541	0.974	3.84215	0.0499794	0.2515	1.424	0.1601	0.02734	0.2524	1.078	0.1276	0.5541	1.84869	0.173936	0.243419	0.829838	0.064675	0.027445
	15	rs925248	63875344	MIR422A	G	0.2591	0.74595	0.131425	0.0257379	0.2452	0.8649	0.08831	0.1004	0.87314	0.350088	0.2372	0.645982	0.195901	0.0257054	0.2193	1.005	0.1303	0.9712	3.52881	0.0603112	0.2348	0.5507	0.2413	0.01342	0.2447	0.9642	0.1544	0.8133	3.82284	0.0505585	0.2586	1.504	0.158	0.00977	0.2608	1.112	0.126	0.3997	2.23273	0.135115	0.248693	0.854603	0.066276	0.061805
	15	rs34136284	88908019	MFGE8	A	0.8647	1.42411	0.168308	0.0356774	0.8594	0.948	0.1122	0.6343	4.0474	0.0442395	NA	NA	NA	NA	NA	NA	NA	NA	NA	NA	0.8662	0.4905	0.2222	0.001348	0.8744	1.26	0.2135	0.2787	9.37372	0.00220119	0.8654	1.785	0.2678	0.03048	0.8613	0.9939	0.1602	0.9697	3.52075	0.060605	0.865407	1.09231	0.116768	0.461743
	18	rs4473280	73566950	LOC100505817	C	0.7582	1.45351	0.142578	0.00871551	0.7618	0.9856	0.08953	0.8709	5.32469	0.0210253	NA	NA	NA	NA	NA	NA	NA	NA	NA	NA	0.7578	1.675	0.2295	0.02466	0.7604	0.9499	0.1543	0.739	4.20678	0.0402627	0.7559	1.622	0.1908	0.01122	0.7586	1.024	0.1329	0.861	3.9127	0.0479226	0.756962	1.54284	0.142959	2.26e-05
	22	rs370241	17974108	MICAL3	T	0.5149	1.26335	0.115077	0.0422113	0.5273	1.072	0.0756	0.3581	1.42294	0.23292	0.5039	0.702181	0.157447	0.0247295	0.5091	1.071	0.1049	0.5133	4.97899	0.0256569	0.5157	1.624	0.1819	0.007708	0.5176	0.9576	0.1299	0.7386	5.58456	0.0181195	0.5149	1.415	0.1518	0.02217	0.5193	1.001	0.1105	0.9892	3.39842	0.0652591	0.512028	1.191	0.080637	0.016139
	23	rs12556444	25862192	MAGEB18	A	0.829	0.808188	0.106785	0.0461214	0.8367	0.9957	0.09925	0.9656	2.04836	0.15237	NA	NA	NA	NA	NA	NA	NA	NA	NA	NA	0.8136	0.5154	0.2797	0.0178	0.8245	1.148	0.183	0.4506	5.74049	0.0165782	0.8275	0.5953	0.2428	0.03264	0.8219	0.9001	0.1411	0.4556	2.16752	0.140953	0.824557	0.736318	0.062153	0.000914
	Significant SNPs in Females					LOADFS										FHS										CHS										HRS										Meta-analysis
						Male				Female				Male-Female Comparison		Male				Female				Male-Female Comparison		Male				Female				Male-Female Comparison		Male				Female				Male-Female Comparison		Male
	Chr	SNP	Pos	Overlapping/Nearest Gene	Effect Allele	Freq	OR	se	P-value	Freq	OR	se	P-value	Chi.sq	P-value	Freq	OR	se	P-value	Freq	OR	se	P-value	Chi.sq	P-value	Freq	OR	se	P-value	Freq	OR	se	P-value	Chi.sq	P-value	Freq	OR	se	P-value	Freq	OR	se	P-value	Chi.sq	P-value	Freq	OR	se	P-value
	1	rs1418723	192771499	RGS2	G	0.8975	1.176	0.1477	0.2722	0.9003	1.31941	0.138709	0.0456832	0.32249	0.570115	0.9032	1.442	0.2728	0.1794	0.9097	1.87916	0.209955	0.00265965	0.591683	0.441769	NA	NA	NA	NA	NA	NA	NA	NA	NA	NA	0.8967	0.9063	0.2373	0.6785	0.8959	1.584	0.2174	0.03427	3.00984	0.0827604	0.899035	1.1476	0.117176	0.226854
	1	rs4075338	204712883	LRRN2	C	0.8467	1.03	0.1302	0.823	0.8549	0.787853	0.119148	0.0453661	2.30592	0.128882	0.8422	1.037	0.1854	0.8439	0.8448	1.47249	0.159964	0.0155632	2.05024	0.152183	NA	NA	NA	NA	NA	NA	NA	NA	NA	NA	0.8451	0.7131	0.1851	0.06766	0.8477	1.405	0.1709	0.0468	7.24633	0.00710462	0.844512	0.941347	0.079552	0.512997
	1	rs3738158	204715109	LRRN2	T	0.8619	1.085	0.1354	0.5468	0.8663	0.772621	0.123073	0.0360789	3.44357	0.0634982	0.8391	1.026	0.1801	0.8864	0.8407	1.54357	0.164173	0.0081899	2.80885	0.0937453	NA	NA	NA	NA	NA	NA	NA	NA	NA	NA	0.8527	0.8259	0.2023	0.3443	0.8541	1.484	0.1779	0.02648	4.73205	0.0296055	0.850318	1.0052	0.087488	0.956609
	1	rs12751764	208410763	PLXNA2	A	0.8477	0.9845	0.1275	0.9025	0.8337	0.75311	0.118856	0.0170505	2.3626	0.124275	NA	NA	NA	NA	NA	NA	NA	NA	NA	NA	0.8342	1.421	0.2643	0.1838	0.8266	1.579	0.1995	0.02201	0.10137	0.750192	0.8324	0.7433	0.1835	0.106	0.8294	0.764	0.1369	0.04929	0.0143949	0.9045	0.836866	0.95609	0.084741	0.644661
	2	rs17325656	33123416	LTBP1	T	0.9669	0.9301	0.2508	0.7728	0.9683	0.596692	0.244183	0.0344629	1.60814	0.204754	0.9568	0.8321	0.3203	0.5659	0.9609	0.556499	0.249019	0.0185927	0.983189	0.321413	0.9657	1.375	0.524	0.5437	0.9689	0.4	0.2793	0.001036	4.32405	0.0375773	NA	NA	NA	NA	NA	NA	NA	NA	NA	NA	0.962261	0.940896	0.145848	0.741617
	3	rs11715139	172015137	FNDC3B	A	0.8028	1.066	0.1195	0.5929	0.809	1.22671	0.103241	0.0477892	0.790696	0.37389	NA	NA	NA	NA	NA	NA	NA	NA	NA	NA	0.7871	1.015	0.2192	0.9472	0.8001	0.7261	0.1527	0.03603	1.57212	0.2099	0.7978	1.453	0.2075	0.07159	0.8034	0.7451	0.1313	0.02511	7.39762	0.00653101	0.79655	1.1254	0.096278	0.207082
	3	rs56062334	172581436	NCEH1	T	0.5545	0.9725	0.09074	0.7588	0.5393	0.837358	0.086028	0.0390826	1.4318	0.231472	NA	NA	NA	NA	NA	NA	NA	NA	NA	NA	0.5546	0.9464	0.1756	0.7535	0.5589	1.357	0.1372	0.02592	2.6151	0.105851	0.5279	0.974	0.1486	0.8593	0.5253	0.7652	0.1118	0.0167	1.68338	0.194476	0.541327	0.968543	0.064064	0.651888
	3	rs9849934	196049146	TFRC	T	0.5282	0.9511	0.09154	0.5841	0.5208	1.18955	0.0834897	0.0376167	3.26037	0.0709733	NA	NA	NA	NA	NA	NA	NA	NA	NA	NA	0.5016	0.9834	0.1749	0.9239	0.5165	1.414	0.1357	0.01069	2.69132	0.100896	0.5007	1.149	0.1483	0.3476	0.5028	1.247	0.1108	0.04593	0.195486	0.65839	0.508169	0.999013	0.066321	0.988912
	4	rs575088	20555836	SLIT2	T	0.7041	0.9172	0.1001	0.3879	0.6985	0.829014	0.0915568	0.0405492	0.555296	0.456162	NA	NA	NA	NA	NA	NA	NA	NA	NA	NA	0.6841	1.001	0.1937	0.9973	0.7036	0.6863	0.1424	0.008203	2.46483	0.11642	0.693	0.7819	0.156	0.1149	0.7013	0.7663	0.1162	0.02193	0.0107337	0.917484	0.693766	0.894316	0.064127	0.148307
	5	rs4868970	166242826	CTB-7E3.1	G	0.7726	0.8988	0.1083	0.3245	0.7723	1.27844	0.0991527	0.0132343	5.75786	0.016415	NA	NA	NA	NA	NA	NA	NA	NA	NA	NA	0.7492	0.7194	0.1971	0.0947	0.7385	0.7419	0.1473	0.04269	0.015665	0.900397	0.7467	1.216	0.1816	0.2809	0.7519	0.7409	0.1189	0.01165	5.21008	0.0224563	0.754127	0.920996	0.07141	0.327777
	5	rs17229383	176710807	LOC102577424	G	0.9477	0.8841	0.2013	0.5406	0.9582	1.5416	0.214531	0.0436423	3.57201	0.0587613	0.9388	0.7823	0.2911	0.399	0.9394	2.04869	0.270257	0.00795976	5.87423	0.0153641	0.9454	1.767	0.5201	0.2736	0.9439	0.4631	0.2266	0.0006811	5.57144	0.0182557	0.9476	1.766	0.4228	0.1785	0.9503	2.028	0.3501	0.04346	0.0635052	0.801039	0.944896	0.985934	0.126517	0.923626
	5	rs17826186	176710877	LOC102577424	T	0.9477	0.8841	0.2013	0.5406	0.9582	1.5416	0.214531	0.0436423	3.57201	0.0587613	0.9426	0.8067	0.2835	0.4488	0.9447	1.96513	0.266433	0.0112264	5.23753	0.0221046	0.9454	1.767	0.5201	0.2736	0.9439	0.4631	0.2266	0.0006811	5.57144	0.0182557	0.9476	1.765	0.4228	0.179	0.9502	2.033	0.3501	0.04276	0.0663166	0.796777	0.945868	0.9908	0.126375	0.949773
	6	rs7773313	17386664	CAP2	C	0.83	0.9981	0.1214	0.9876	0.8368	0.802662	0.112011	0.0497042	1.74052	0.187072	NA	NA	NA	NA	NA	NA	NA	NA	NA	NA	0.8491	1.245	0.258	0.3952	0.8302	0.7151	0.1569	0.03263	3.37168	0.0663261	0.8356	0.7396	0.1794	0.09263	0.8389	0.7007	0.1369	0.009355	0.0573225	0.810779	0.837362	0.947054	0.081038	0.561399
	10	rs7918427	117772208	EMX2	A	0.8186	1.044	0.1189	0.7193	0.8231	1.26079	0.110607	0.0361551	1.35	0.245278	NA	NA	NA	NA	NA	NA	NA	NA	NA	NA	0.8342	0.7156	0.2147	0.119	0.8224	1.591	0.2023	0.02177	7.33608	0.00675841	0.8129	0.754	0.1713	0.09928	0.8236	0.7513	0.1341	0.03295	0.000271918	0.986844	0.819513	0.896165	0.073169	0.217863
	10	rs10510034	117776779	EMX2	A	0.8136	1.019	0.1174	0.8731	0.8151	1.27896	0.108913	0.0238757	2.01334	0.155922	NA	NA	NA	NA	NA	NA	NA	NA	NA	NA	0.8315	0.7287	0.2152	0.1413	0.8209	1.544	0.1998	0.02966	6.53831	0.0105576	0.7989	0.8002	0.1672	0.1823	0.8095	0.765	0.1319	0.04227	0.0446213	0.832702	0.810597	0.90166	0.072683	0.23805
	10	rs73362352	121383742	FGFR2	G	0.9381	0.9985	0.1972	0.994	0.9364	0.67677	0.169746	0.0214454	2.23424	0.134983	0.9407	0.6856	0.2791	0.1762	0.9389	0.642528	0.218933	0.0433356	0.0334577	0.854865	NA	NA	NA	NA	NA	NA	NA	NA	NA	NA	0.9264	0.9855	0.29	0.96	0.933	0.6031	0.1931	0.008825	1.98658	0.158699	0.933852	0.904608	0.11131	0.476482
	11	rs12805365	21240914	NELL1	C	0.7577	0.8596	0.1086	0.1638	0.7741	0.751404	0.104129	0.00605512	0.799432	0.371263	0.7711	0.9103	0.1618	0.5614	0.7669	0.786884	0.119886	0.0455877	0.523446	0.469375	NA	NA	NA	NA	NA	NA	NA	NA	NA	NA	0.7782	1.109	0.185	0.5771	0.7701	0.7269	0.1239	0.01006	3.59937	0.0578016	0.771004	0.915703	0.068636	0.277323
	13	rs2880848	18740379	LINC00417	G	0.8536	1.027	0.1296	0.8371	0.8323	1.30787	0.112363	0.0169078	1.98656	0.158701	0.8293	0.9455	0.1826	0.759	0.837	1.53868	0.16307	0.00822713	3.95665	0.0466867	NA	NA	NA	NA	NA	NA	NA	NA	NA	NA	0.8396	0.826	0.192	0.3193	0.8274	1.392	0.161	0.03981	4.33833	0.0372636	0.839463	0.95576	0.080911	0.624993
	14	rs12879264	51607489	FRMD6	C	0.7443	0.9773	0.1035	0.8244	0.736	1.20747	0.0941933	0.0453363	2.28386	0.130726	NA	NA	NA	NA	NA	NA	NA	NA	NA	NA	0.7434	0.9388	0.1992	0.7512	0.7303	1.401	0.1591	0.03416	2.46596	0.116336	0.7252	0.8849	0.1634	0.4541	0.7364	1.338	0.1322	0.02755	3.86963	0.0491673	0.734604	0.948106	0.070244	0.505639
	15	rs8041231	82830043	WHAMM	T	0.4836	0.8504	0.09168	0.07715	0.4744	0.842325	0.0815543	0.0353791	0.00604634	0.93802	0.4954	1.051	0.1331	0.7092	0.4951	0.781129	0.111168	0.0262837	2.92827	0.0870405	0.4762	1.209	0.1772	0.2841	0.4792	0.7271	0.1324	0.01606	5.28426	0.021519	0.4649	1.15	0.1516	0.357	0.4729	1.351	0.1138	0.008174	0.722115	0.395451	0.478796	0.982812	0.058391	0.783716
	16	rs8047145	79661025	LOC102467146	T	0.635	0.9433	0.09834	0.5525	0.6188	1.21546	0.0899997	0.0301539	3.61607	0.0572237	0.6268	1.088	0.1484	0.5718	0.6362	1.53447	0.123067	0.000502762	3.18092	0.074503	NA	NA	NA	NA	NA	NA	NA	NA	NA	NA	0.6132	0.9697	0.1508	0.8383	0.6093	1.289	0.117	0.0301	2.22394	0.135886	0.62276	0.981634	0.065965	0.796979
	19	rs78807487	46626045	PTGIR	G	0.7743	1.086	0.1077	0.4442	0.766	0.799335	0.0990969	0.0238111	4.38516	0.0362532	NA	NA	NA	NA	NA	NA	NA	NA	NA	NA	0.766	0.9243	0.2051	0.7009	0.756	0.7161	0.1456	0.0218	1.02956	0.310261	0.7754	0.9265	0.1735	0.6597	0.7675	1.391	0.1423	0.02034	3.27958	0.0701469	0.772854	1.01905	0.078555	0.821332
	19	rs11672827	46627705	PTGIR	G	0.7344	1.07	0.1019	0.5071	0.7269	0.775953	0.093608	0.00673141	5.39264	0.0202218	NA	NA	NA	NA	NA	NA	NA	NA	NA	NA	0.734	0.9672	0.2011	0.8683	0.7149	0.7578	0.1396	0.04703	0.99332	0.318932	0.7316	0.8668	0.1654	0.3876	0.7276	1.376	0.1339	0.01722	4.71581	0.0298864	0.732919	1.00289	0.073975	0.971125
	21	rs926964	25547629	MIR155HG	C	0.7464	0.906	0.105	0.3475	0.7364	0.740677	0.0976432	0.0021095	1.97441	0.159981	0.7571	0.8582	0.1558	0.3261	0.7562	0.711955	0.125077	0.00660239	0.874367	0.349749	0.7586	0.9945	0.2045	0.9786	0.7509	0.7478	0.1449	0.04486	1.29401	0.255311	NA	NA	NA	NA	NA	NA	NA	NA	NA	NA	0.754301	0.905971	0.06716	0.217641
	22	rs710177	21629916	YDJC	A	0.6502	1.032	0.09734	0.7451	0.6404	1.21525	0.0891539	0.0287687	1.53331	0.215617	NA	NA	NA	NA	NA	NA	NA	NA	NA	NA	0.6287	0.8169	0.1807	0.263	0.6238	1.36	0.1416	0.02974	4.92984	0.0263967	0.6024	0.9365	0.1579	0.6777	0.6116	1.28	0.1208	0.04116	2.4702	0.116023	0.621465	0.969363	0.067849	0.679397
	23	rs10284211	126589321	DCAF12L1	A	0.7926	0.7862	0.1607	0.1345	0.7886	0.793942	0.106182	0.029773	0.00258851	0.959423	NA	NA	NA	NA	NA	NA	NA	NA	NA	NA	0.7949	0.7624	0.2863	0.3434	0.8027	1.633	0.1884	0.00921	4.93938	0.0262514	0.7862	0.7283	0.238	0.1828	0.7974	1.607	0.1584	0.002724	7.663	0.00563647	0.78998	0.766667	0.082438	0.027804
[truncated: 6 more columns]
